# Supplementary material for: Chromosome level assembly and comparative genome analysis confirm lager-brewing yeasts originated from a single hybridization
Source: BMC Genomics. 2019 Dec 2;20:916. doi: 10.1186/s12864-019-6263-3 (PMC6889557; doi:10.1186/s12864-019-6263-3)
Supplement: Supplementary file 1 — Additional file 1. A Gene annotations of the long-read assembly of CBS 1483 as predicted by MAKER2. B Added sequence in the long-read assembly relative to the van den Broek et al. 2015 assembly. C Lost sequence in the long-read assembly relative to the van den Broek et al. 2015 assembly. D Gene ontology analysis of genes identified in the long-read assembly which were absent in the van den Broek et al. 2015 assembly. E Genes from brewing-relevant subtelomeric gene families in the long-read assembly of CBS 1483. F Heterozygous sequences in the long-read assembly of CBS 1483. G ORFs with copy number deviating from the copy number of surrounding sequences in the long-read assembly of CBS 1483. H Sequences of the repeats identified in FLO genes of S. cerevisiae S288C and S. eubayanus CBS 12357. [file 12864_2019_6263_MOESM1_ESM.xlsx]

## Sheet: Additional File 1A
Additional File 1A: Gene annotations of the nanopore assembly of CBS 1483 as predicted by MAKER2.
For each gene, the contig, start and stop coordinates, the systematic name and the gene name are shown
Chromosome	Start	End	Orientation	Systematic name	Gene name
ScI	621	1220	-	YHR219W
ScI	1439	4828	-	YBL113C
ScI	1742	5044	+	YPL283W-A
ScI	6818	7180	-	YEL049W	PAU2
ScI	12198	13922	-	YAL067C	SEO1
ScI	16536	19138	-	YAL063C	FLO9
ScI	22692	24065	+	YAL062W	GDH3
ScI	24573	25826	+	YAL061W	BDH2
ScI	26269	27417	+	YAL060W	BDH1
ScI	27693	28259	+	YAL059W	ECM1
ScI	28576	30083	+	YAL058W	CNE1
ScI	29807	30157	-	YAL056C-A
ScI	30370	33012	+	YAL056W	GPB2
ScI	33288	33830	+	YAL055W	PEX22
ScI	33993	36155	-	YAL054C	ACS1
ScI	36993	39344	+	YAL053W	FLC2
ScI	39658	42801	+	YAL051W	OAF1
ScI	42955	43695	-	YAL049C	AIM2
ScI	43901	45889	-	YAL048C	GEM1
ScI	46089	47957	-	YAL047C	SPC72
ScI	48130	48486	-	YAL046C	AIM1
ScI	48619	48951	+	YAL044W-A
ScI	49051	49563	-	YAL044C	GCV3
ScI	49796	52153	-	YAL043C	PTA1
ScI	52417	53664	+	YAL042W	ERV46
ScI	53941	56505	+	YAL041W	CDC24
ScI	56871	58613	-	YAL040C	CLN3
ScI	59814	60623	-	YAL039C	CYC3
ScI	62846	64348	+	YAL038W	CDC19
ScI	65080	65883	+	YAL037W
ScI	66107	67216	-	YAL036C	RBG1
ScI	67491	70508	+	YAL035W	FUN12
ScI	70791	71660	+	YAL034W-A	MTW1
ScI	71783	73024	-	YAL034C	FUN19
ScI	73780	74301	+	YAL033W	POP5
ScI	74409	75548	-	YAL032C	PRP45
ScI	75823	78105	-	YAL031C	GIP4
ScI	78335	78968	+	YAL030W	SNC1
ScI	78929	83344	-	YAL029C	MYO4
ScI	83965	85551	+	YAL028W	FRT2
ScI	85751	86536	+	YAL027W	SAW1
ScI	86694	90761	-	YAL026C	DRS2
ScI	91289	92209	-	YAL025C	MAK16
ScI	92610	96917	-	YAL024C	LTE1
ScI	97317	101473	-	YAL023C	PMT2
ScI	101888	104395	-	YAL021C	CCR4
ScI	104650	105650	-	YAL020C	ATS1
ScI	105954	109349	+	YAL019W	FUN30
ScI	109599	110576	-	YAL018C
ScI	111255	115321	+	YAL017W	PSK1
ScI	115905	117812	+	YAL016W	TPD3
ScI	117910	119109	-	YAL015C	NTG1
ScI	119259	120026	-	YAL014C	SYN8
ScI	120277	121494	+	YAL013W	DEP1
ScI	121807	122990	+	YAL012W	CYS3
ScI	123206	125083	+	YAL011W	SWC3
ScI	125191	126671	-	YAL010C	MDM10
ScI	126860	127639	+	YAL009W	SPO7
ScI	127920	128516	+	YAL008W	FUN14
ScI	128705	129352	-	YAL007C	ERP2
ScI	130513	132440	-	YAL005C	SSA1
ScI	133149	134232	+	YAL003W	EFB1
ScI	134716	138540	+	YAL002W	VPS8
ScI	138603	142174	-	YAL001C	TFC3
ScI	143250	144869	+	YAR002W	NUP60
ScI	145061	145720	-	YAR002C-A	ERP1
ScI	146000	147279	+	YAR003W	SWD1
ScI	147742	149605	-	YAR007C	RFA1
ScI	149877	150779	+	YAR008W	SEN34
ScI	152102	154231	-	YAR014C	BUD14
ScI	154733	155542	+	YAR015W	ADE1
ScI	155755	157064	-	YAR018C	KIN3
ScI	157573	160496	-	YAR019C	CDC15
ScI	162021	162389	-	YFL020C	PAU5
ScI	164648	165187	-	YAR023C
ScI	169139	169846	+	YAR027W	UIP3
ScI	170262	170966	+	YAR028W
ScI	171691	171915	+	YAR029W
ScI	172392	174154	+	YAR033W	MST28
ScI	175545	177606	+	YAR035W	YAT1
ScI	177970	181541	+	YAR042W	SWH1
ScI	188738	191704	+	YHR211W	FLO5
ScI	194295	196022	+	YAL067C	SEO1
ScI	199221	199828	+	YFL062W	COS4
ScI	201049	201447	+	YEL049W	PAU2
ScI	206021	206275	-	YFL067W
ScI	207887	208273	+	YHL050C
ScII	726	5456	-	YBL113C
ScII	7450	7812	-	YLR461W	PAU4
ScII	9453	10043	-	YBL107C
ScII	10339	13371	-	YBL106C	SRO77
ScII	13415	17188	-	YBL105C	PKC1
ScII	17669	20785	-	YBL104C/YBL103C-A
ScII	21568	23028	-	YBL103C	RTG3
ScII	23602	24249	+	YBL102W	SFT2
ScII	24450	27803	-	YBL101C	ECM21
ScII	30545	32182	+	YBL099W	ATP1
ScII	32637	34019	+	YBL098W	BNA4
ScII	34331	36595	+	YBL097W	BRN1
ScII	36756	37568	+	YBL095W
ScII	37735	38397	-	YBL093C	ROX3
ScII	39052	39995	+	YBL092W	RPL32
ScII	40043	40658	-	YBL091C-A	SCS22
ScII	40841	42106	-	YBL091C	MAP2
ScII	42303	42836	+	YBL090W	MRP21
ScII	43052	44431	+	YBL089W	AVT5
ScII	44497	52860	-	YBL088C	TEL1
ScII	53183	54264	-	YER117W	RPL23B
ScII	54680	56080	-	YBL086C
ScII	57353	60295	+	YBL085W	BOI1
ScII	60646	62886	-	YBL084C	CDC27
ScII	63192	64568	-	YBL082C	ALG3
ScII	65309	66412	+	YBL081W
ScII	66510	68135	-	YBL080C	PET112
ScII	68700	73208	+	YBL079W	NUP170
ScII	73820	74173	-	YBL078C	ATG8
ScII	74485	77703	-	YBL076C	ILS1
ScII	77943	79892	-	YBL075C	SSA3
ScII	80166	81233	-	YBL074C	AAR2
ScII	81907	82993	-	YER102W	RPS8B
ScII	83415	83663	+	YBL071W-A	KTI11
ScII	84179	85468	+	YBL069W	AST1
ScII	85853	86833	+	YBL068W	PRS4
ScII	87078	89321	-	YBL067C	UBP13
ScII	90107	93553	-	YBL066C	SEF1
ScII	93809	94594	-	YBL064C	PRX1
ScII	95325	98660	+	YBL063W	KIP1
ScII	98755	100845	-	YBL061C	SKT5
ScII	101371	103434	+	YBL060W	YEL1
ScII	103318	103986	-	YBL059C-A	CMC2
ScII	104294	106150	+	YBL058W	SHP1
ScII	106243	106860	-	YBL057C	PTH2
ScII	107204	108610	+	YBL056W	PTC3
ScII	108998	110254	-	YBL055C
ScII	111012	112589	+	YBL054W	TOD6
ScII	112802	115300	-	YBL052C	SAS3
ScII	116167	118173	-	YBL051C	PIN4
ScII	118457	119533	+	YBL050W	SEC17
ScII	120242	120658	+	YBL049W	MOH1
ScII	121308	125429	-	YBL047C	EDE1
ScII	125813	127165	+	YBL046W	PSY4
ScII	127552	128925	-	YBL045C	COR1
ScII	130095	130868	+	YBL043W	ECM13
ScII	131723	133642	-	YBL042C	FUI1
ScII	134629	135354	+	YBL041W	PRE7
ScII	135494	136250	-	YBL040C	ERD2
ScII	137372	139111	-	YBL039C	URA7
ScII	139550	140248	+	YBL038W	MRPL16
ScII	140572	143649	+	YBL037W	APL3
ScII	143813	144586	-	YBL036C
ScII	144861	146978	-	YBL035C	POL12
ScII	147217	151758	-	YBL034C	STU1
ScII	152025	153061	-	YBL033C	RIB1
ScII	153552	154697	+	YBL032W	HEK2
ScII	155069	156085	+	YBL031W	SHE1
ScII	156413	157369	-	YBL030C	PET9
ScII	157860	158144	-	YBL029C-A
ScII	159484	160614	+	YBL029W
ScII	160867	161187	-	YBL028C
ScII	162053	162818	+	YBL027W	RPL19B
ScII	163908	164493	+	YBL026W	LSM2
ScII	164808	165245	+	YBL025W	RRN10
ScII	165862	167910	+	YBL024W	NCL1
ScII	168240	170846	-	YBL023C	MCM2
ScII	171194	174595	-	YBL022C	PIM1
ScII	174980	175414	-	YBL021C	HAP3
ScII	175721	177445	+	YBL020W	RFT1
ScII	177674	179236	+	YBL019W	APN2
ScII	179282	185119	-	YBL017C	PEP1
ScII	185772	186833	+	YBL016W	FUS3
ScII	187448	189024	+	YBL015W	ACH1
ScII	194380	195951	+	YBL015W	ACH1
ScII	199281	201965	-	YBL014C	RRN6
ScII	202273	203478	+	YBL013W	FMT1
ScII	203755	206019	+	YBL011W	SCT1
ScII	206307	207149	-	YBL010C
ScII	207396	209426	+	YBL009W	ALK2
ScII	209855	212377	+	YBL008W	HIR1
ScII	212836	216570	-	YBL007C	SLA1
ScII	216791	217333	-	YBL006C	LDB7
ScII	217674	220604	+	YBL005W	PDR3
ScII	221912	229392	+	YBL004W	UTP20
ScII	229669	230067	-	YBL003C	HTA2
ScII	230767	231162	+	YBL002W	HTB2
ScII	231428	231742	-	YBL001C	ECM15
ScII	233213	235555	-	YBR001C	NTH2
ScII	235980	236840	-	YBR002C	RER2
ScII	237080	238501	+	YBR003W	COQ1
ScII	238637	239938	-	YBR004C	GPI18
ScII	240184	240825	+	YBR005W	RCR1
ScII	241289	242782	+	YBR006W	UGA2
ScII	243085	245293	-	YBR007C	DSF2
ScII	246828	248474	-	YBR008C	FLR1
ScII	249637	249948	-	YBR009C	HHF1
ScII	250596	251006	+	YBR010W	HHT1
ScII	251377	252240	-	YBR011C	IPP1
ScII	253405	253824	-	YBR012C
ScII	255063	255674	-	YBR014C	GRX7
ScII	256049	257842	-	YBR015C	MNN2
ScII	258586	258972	+	YBR016W
ScII	259285	262035	-	YBR017C	KAP104
ScII	262741	263841	-	YBR018C	GAL7
ScII	264566	266664	-	YBR019C	GAL10
ScII	267333	268919	+	YBR020W	GAL1
ScII	269755	271656	+	YBR021W	FUR4
ScII	272050	272583	+	YBR022W	POA1
ScII	272740	276237	-	YBR023C	CHS3
ScII	277757	278662	+	YBR024W	SCO2
ScII	278993	280177	-	YBR025C	OLA1
ScII	281188	282330	-	YBR026C	ETR1
ScII	282738	284315	-	YBR028C	YPK3
ScII	284664	286037	-	YBR029C	CDS1
ScII	286587	288239	+	YBR030W	RKM3
ScII	288434	289522	+	YBR031W	RPL4A
ScII	290211	292968	+	YBR033W	EDS1
ScII	293195	294241	-	YBR034C	HMT1
ScII	294534	295220	-	YBR035C	PDX3
ScII	297348	298580	-	YBR036C	CSG2
ScII	298832	299719	-	YBR037C	SCO1
ScII	300166	303057	+	YBR038W	CHS2
ScII	303843	304778	+	YBR039W	ATP3
ScII	305232	306128	+	YBR040W	FIG1
ScII	306530	308539	+	YBR041W	FAT1
ScII	308680	314658	-	YBR043C	QDR3
ScII	316440	318359	-	YBR045C	GIP1
ScII	318774	319778	-	YBR046C	ZTA1
ScII	320099	320626	+	YBR047W	FMP23
ScII	321047	322246	+	YBR048W	RPS11B
ScII	322647	325079	-	YBR049C	REB1
ScII	325444	326460	-	YBR050C	REG2
ScII	326980	327612	-	YBR052C	RFS1
ScII	327935	329009	-	YBR053C
ScII	331360	332385	+	YBR054W	YRO2
ScII	332849	335548	-	YBR055C	PRP6
ScII	336125	337630	+	YBR056W
ScII	340438	341538	-	YBR057C	MUM2
ScII	341875	344220	-	YBR058C	UBP14
ScII	345064	348390	-	YBR059C	AKL1
ScII	348855	350717	-	YBR060C	ORC2
ScII	352352	352590	+	YML069W	POB3
ScII	352615	352797	+	YDR037W	KRS1
ScII	353013	353945	-	YBR061C	TRM7
ScII	354105	354838	-	YBR062C
ScII	355196	356410	-	YBR063C
ScII	356812	357906	-	YBR065C	ECM2
ScII	358256	358918	-	YBR066C	NRG2
ScII	360321	360917	-	YBR067C	TIP1
ScII	362073	366645	-	YBR068C	BAP2
ScII	367431	368144	-	YBR070C	ALG14
ScII	368620	369258	+	YBR071W
ScII	370223	370867	+	YBR072W	HSP26
ScII	371410	374184	+	YBR073W	RDH54
ScII	374468	377398	+	YBR074W/YBR075W
ScII	378407	379471	+	YBR076W	ECM8
ScII	379985	380473	-	YBR077C	SLM4
ScII	381303	382922	+	YBR078W	ECM33
ScII	383564	386449	-	YBR079C	RPG1
ScII	386786	389062	-	YBR080C	SEC18
ScII	389425	393423	-	YBR081C	SPT7
ScII	394637	395448	-	YBR082C	UBC4
ScII	397341	398801	+	YBR083W	TEC1
ScII	399226	402153	+	YBR084W	MIS1
ScII	402299	403039	-	YBL027W	RPL19B
ScII	404142	405065	+	YBR085W	AAC3
ScII	407066	407323	-	YBR085C-A
ScII	408359	411196	-	YBR086C	IST2
ScII	411920	412984	+	YBR087W	RFC5
ScII	413144	413920	-	YBR088C	POL30
ScII	414160	415212	-	YBR089C-A	NHP6B
ScII	415309	415638	-	YBR091C	TIM12
ScII	415848	417251	-	YBR093C	PHO5
ScII	418352	420613	+	YBR094W	PBY1
ScII	420720	422012	-	YBR095C	RXT2
ScII	422335	423027	+	YBR096W
ScII	423264	427628	+	YBR097W	VPS15
ScII	427828	429903	+	YBR098W	MMS4
ScII	430134	431006	-	YBR101C	FES1
ScII	431374	433635	-	YBR102C	EXO84
ScII	434021	435628	+	YBR103W	SIF2
ScII	435979	436968	+	YBR104W	YMC2
ScII	437193	438281	-	YBR105C	VID24
ScII	438971	439537	+	YBR106W	PHO88
ScII	440107	440844	-	YBR107C	IML3
ScII	441138	444044	+	YBR108W	AIM3
ScII	444298	444741	-	YBR109C	CMD1
ScII	445251	446600	+	YBR110W	ALG1
ScII	447574	448212	-	YBR111C	YSA1
ScII	448498	449143	+	YBR111W-A	SUS1
ScII	449266	452160	-	YBR112C	CYC8
ScII	453637	456009	+	YBR114W	RAD16
ScII	456137	460315	-	YBR115C	LYS2
ScII	460781	462826	-	YBR117C	TKL2
ScII	464053	465429	+	YPR080W	TEF1
ScII	465667	466702	+	YBR119W	MUD1
ScII	466814	467302	-	YBR120C	CBP6
ScII	467743	469746	-	YBR121C	GRS1
ScII	470349	473071	-	YBR123C	TFC1
ScII	473593	474774	-	YBR125C	PTC4
ScII	475298	476785	-	YBR126C	TPS1
ScII	477264	477470	+	YBR126W-A
ScII	477676	479229	-	YBR127C	VMA2
ScII	479486	480520	-	YBR128C	ATG14
ScII	480758	481744	-	YBR129C	OPY1
ScII	481997	483274	-	YBR130C	SHE3
ScII	483568	485682	+	YBR131W	CCZ1
ScII	486041	487831	-	YBR132C	AGP2
ScII	488195	490678	-	YBR133C	HSL7
ScII	491244	491723	+	YBR135W	CKS1
ScII	492074	499180	+	YBR136W	MEC1
ScII	499450	499989	+	YBR137W
ScII	500172	501746	-	YBR138C
ScII	502074	503600	+	YBR139W
ScII	503760	513038	-	YBR140C	IRA1
ScII	513437	514450	-	YBR141C
ScII	514730	517051	+	YBR142W	MAK5
ScII	517282	518595	-	YBR143C	SUP45
ScII	520180	521235	+	YBR145W	ADH5
ScII	521678	522514	+	YBR146W	MRPS9
ScII	522993	523916	+	YBR147W	RTC2
ScII	524327	526156	+	YBR148W	YSW1
ScII	526439	527473	+	YBR149W	ARA1
ScII	527674	530899	-	YBR150C	TBS1
ScII	531440	532390	+	YBR151W	APD1
ScII	532787	533662	+	YBR152W	SPP381
ScII	533871	534605	+	YBR153W	RIB7
ScII	534773	535420	-	YBR154C	RPB5
ScII	536182	537339	+	YBR155W	CNS1
ScII	537515	539611	-	YBR156C	SLI15
ScII	539954	540721	-	YBR157C	ICS2
ScII	543051	544607	+	YBR158W	AMN1
ScII	545095	546138	+	YBR159W	IFA38
ScII	546496	547392	+	YBR160W	CDC28
ScII	548033	549163	+	YBR161W	CSH1
ScII	549581	550948	-	YBR162C	TOS1
ScII	551609	551806	+	YBR162W-A	YSY6
ScII	552101	553858	+	YBR163W	EXO5
ScII	554253	554804	-	YBR164C	ARL1
ScII	555230	556063	+	YBR165W	UBS1
ScII	556220	557578	-	YBR166C	TYR1
ScII	557845	558267	-	YBR167C	POP7
ScII	558748	559989	+	YBR168W	PEX32
ScII	560292	562373	-	YBR169C	SSE2
ScII	562717	564459	-	YBR170C	NPL4
ScII	564737	565357	+	YBR171W	SEC66
ScII	565523	567745	-	YBR172C	SMY2
ScII	568097	568543	-	YBR173C	UMP1
ScII	568779	571007	+	YBR175W	SWD3
ScII	571156	572511	-	YBR177C	EHT1
ScII	572895	575462	-	YBR179C	FZO1
ScII	576090	577808	+	YBR180W	DTR1
ScII	578054	579164	-	YBR181C	RPS6B
ScII	579849	581207	-	YBR182C	SMP1
ScII	582459	583409	+	YBR183W	YPC1
ScII	583708	585279	+	YBR184W
ScII	585468	586304	-	YBR185C	MBA1
ScII	586901	589824	+	YBR186W	PCH2
ScII	590033	590455	-	YBR188C	NTC20
ScII	590827	591918	+	YBR189W	RPS9B
ScII	592313	593630	+	YBR191W	RPL21A
ScII	593997	595130	+	YBR192W	RIM2
ScII	595427	596098	-	YBR193C	MED8
ScII	596383	596754	+	YBR194W	AIM4
ScII	596959	598227	-	YBR195C	MSI1
ScII	598581	600245	-	YBR196C	PGI1
ScII	601543	602199	-	YBR197C
ScII	602469	604865	-	YBR198C	TAF5
ScII	605256	606650	+	YBR199W	KTR4
ScII	607220	608875	+	YBR200W	BEM1
ScII	609924	610559	+	YBR201W	DER1
ScII	610841	611044	-	YBR201C-A
ScII	612120	614657	+	YBR202W	MCM7
ScII	615522	618296	+	YBR203W	COS111
ScII	618608	619735	-	YBR204C	LDH1
ScII	619976	621190	+	YBR205W	KTR3
ScII	621500	622897	+	YBR207W	FTH1
ScII	623057	628564	-	YBR208C	DUR1,2C
ScII	631845	632273	+	YBR210W	ERV15
ScII	632422	633396	-	YBR211C	AME1
ScII	634149	636161	+	YBR212W	NGR1
ScII	636619	637443	+	YBR213W	MET8
ScII	637666	639249	+	YBR214W	SDS24
ScII	639608	641569	+	YBR215W	HPC2
ScII	641830	643854	-	YBR216C	YBP1
ScII	644086	644646	+	YBR217W	ATG12
ScII	644961	648503	-	YBR218C	PYC2
ScII	649247	650929	-	YBR220C
ScII	651405	652505	-	YBR221C	PDB1
ScII	652972	654603	-	YBR222C	PCS60
ScII	654915	656549	-	YBR223C	TDP1
ScII	656879	659581	+	YBR225W
ScII	659826	661388	-	YBR227C	MCX1
ScII	661566	662480	+	YBR228W	SLX1
ScII	662609	665473	-	YBR229C	ROT2
ScII	665636	666365	-	YBR230C	OM14
ScII	666613	666813	+	YBR230W-A
ScII	668408	669319	-	YBR231C	SWC5
ScII	669657	670898	+	YBR233W	PBP2
ScII	671206	671490	+	YBR233W-A	DAD3
ScII	671669	672823	-	YBR234C	ARC40
ScII	673132	676494	+	YBR235W
ScII	676614	677924	-	YBR236C	ABD1
ScII	678200	680749	+	YBR237W	PRP5
ScII	681331	683526	-	YBR238C
ScII	684577	686166	-	YBR239C	ERT1
ScII	686716	688068	-	YBR240C	THI2
ScII	688797	690263	-	YBR241C
ScII	690879	691595	+	YBR242W
ScII	691656	693002	-	YBR243C	ALG7
ScII	693736	694224	+	YBR244W	GPX2
ScII	694358	697567	-	YBR245C	ISW1
ScII	697799	698962	+	YBR246W	RRT2
ScII	699190	700641	-	YBR247C	ENP1
ScII	700992	702650	-	YBR248C	HIS7
ScII	703067	704179	-	YBR249C	ARO4
ScII	705218	706789	+	YBR250W	SPO23
ScII	707576	708499	+	YBR251W	MRPS5
ScII	709456	709821	+	YBR253W	SRB6
ScII	709918	710445	-	YBR254C	TRS20
ScII	710638	712722	+	YBR255W	MTC4
ScII	712704	713293	-	YBR255C-A
ScII	713568	714284	-	YBR256C	RIB5
ScII	715067	715906	+	YBR257W	POP4
ScII	715916	716344	-	YBR258C	SHG1
ScII	716570	718636	+	YBR259W
ScII	718821	720821	-	YBR260C	RGD1
ScII	721014	721712	-	YBR261C	TAE1
ScII	721902	722222	-	YBR262C	AIM5
ScII	722448	723920	+	YBR263W	SHM1
ScII	723954	724553	-	YBR264C	YPT10
ScII	724767	725729	+	YBR265W	TSC10
ScII	726026	727207	+	YBR267W	REI1
ScII	727484	727801	+	YBR268W	MRPL37
ScII	728345	728761	-	YBR269C	FMP21
ScII	728946	730583	-	YBR270C	BIT2
ScII	731035	732294	+	YBR271W
ScII	732531	733979	-	YBR272C	HSM3
ScII	734237	735547	-	YBR273C	UBX7
ScII	735770	737353	+	YBR274W	CHK1
ScII	737532	743282	-	YBR275C	RIF1
ScII	743794	746217	-	YBR276C	PPS1
ScII	746468	747073	+	YBR278W	DPB3
ScII	747449	748786	+	YBR279W	PAF1
ScII	748976	750889	-	YBR280C	SAF1
ScII	751162	753798	-	YBR281C	DUG2
ScII	754431	754871	+	YBR282W	MRPL27
ScII	755134	756606	-	YBR283C	SSH1
ScII	757432	759825	+	YBR284W
ScII	760117	760551	+	YBR285W
ScII	760894	762507	+	YBR286W	APE3
ScII	762765	764048	+	YBR287W
ScII	764205	765656	-	YBR288C	APM3
ScII	765860	768589	+	YBR289W	SNF5
ScII	768829	769761	+	YBR290W	BSD2
ScII	769878	770777	-	YBR291C	CTP1
ScII	773207	774631	+	YBR293W	VBA2
ScII	775436	778015	+	YBR294W	SUL1
ScII	779050	782700	+	YBR295W	PCA1
ScII	782998	784722	-	YBR296C	PHO89
ScII	786723	788135	+	YBR297W	MAL33
ScII	789001	790671	-	YBR298C	MAL31
ScII	791842	793596	+	YBR299W	MAL32
ScII	795550	795912	+	YBL108C-A	PAU9
ScII	796819	797958	-	YNL336W	COS1
ScII	800382	801973	+	YIL162W	SUC2
ScII	805614	806543	+	YER185W	PUG1
ScII	807224	807406	+	YER189W
ScII	809921	810364	+	YBL113C
ScII	810376	810729	-	YPL283W-A
ScII	810464	810655	+	YML083C
ScII	810683	810901	+	YAL028W	FRT2
ScII	811103	811483	+	YHR219W
ScIV	1387	2016	-	YBL113C
ScIV	5506	6422	-	YER185W	PUG1
ScIV	9976	11367	-	YIL162W	SUC2
ScIV	13908	15059	+	YDL248W	COS7
ScIV	18091	19899	+	YJR160C	MPH3
ScIV	20790	21863	-	YJR159W	SOR1
ScIV	23763	25467	-	YDL245C	HXT15
ScIV	27132	27716	-	YJR157W
ScIV	28310	29332	+	YJR156C	THI11
ScIV	29683	30937	-	YNL331C	AAD14
ScIV	31065	31418	+	YDL242W
ScIV	32731	33102	+	YDL241W
ScIV	35328	37970	+	YDL240W	LRG1
ScIV	38498	40870	-	YDL239C	ADY3
ScIV	41080	42549	-	YDL238C	GUD1
ScIV	42752	43924	+	YDL237W	AIM6
ScIV	44391	45329	+	YDL236W	PHO13
ScIV	45508	46011	-	YDL235C	YPD1
ScIV	46330	48570	-	YDL234C	GYP7
ScIV	48890	50209	+	YDL233W
ScIV	50257	50633	+	YDL232W	OST4
ScIV	50903	54280	-	YDL231C	BRE4
ScIV	54737	55744	+	YDL230W	PTP1
ScIV	56105	57946	+	YDL229W	SSB1
ScIV	58311	60071	-	YDL227C	HO
ScIV	63156	64214	-	YDL226C	GCS1
ScIV	64486	66141	+	YDL225W	SHS1
ScIV	66438	68387	-	YDL224C	WHI4
ScIV	69283	72420	-	YDL223C	HBT1
ScIV	72890	73819	-	YDL222C	FMP45
ScIV	74262	77036	-	YDL220C	CDC13
ScIV	77260	77783	+	YDL219W	DTD1
ScIV	78728	79462	+	YDL218W
ScIV	80003	80626	-	YDL217C	TIM22
ScIV	81017	82339	-	YDL216C	RRI1
ScIV	82661	85939	-	YDL215C	GDH2
ScIV	86460	88557	-	YDL214C	PRR2
ScIV	89299	89976	-	YDL213C	NOP6
ScIV	90436	91068	+	YDL212W	SHR3
ScIV	91304	92422	-	YDL211C
ScIV	96617	98332	+	YDL210W	UGA4
ScIV	98554	99573	-	YDL209C	CWC2
ScIV	99859	100329	+	YDL208W	NHP2
ScIV	100598	102214	+	YDL207W	GLE1
ScIV	102526	104814	+	YDL206W
ScIV	105090	106073	-	YDL205C	HEM3
ScIV	106934	108115	+	YDL204W	RTN2
ScIV	108411	110282	-	YDL203C	ACK1
ScIV	110804	111553	+	YDL202W	MRPL11
ScIV	111890	112750	+	YDL201W	TRM8
ScIV	112829	113395	-	YDL200C	MGT1
ScIV	113620	115683	-	YDL199C
ScIV	115979	116881	-	YDL198C	GGC1
ScIV	117247	118824	-	YDL197C	ASF2
ScIV	119536	123357	+	YDL195W	SEC31
ScIV	123908	126562	+	YDL194W	SNF3
ScIV	127000	128127	+	YDL193W	NUS1
ScIV	128650	129195	+	YDL192W	ARF1
ScIV	129942	130947	+	YDL136W	RPL35B
ScIV	131038	133923	-	YDL190C	UFD2
ScIV	134547	135920	+	YDL189W	RBS1
ScIV	136195	137328	-	YDL188C	PPH22
ScIV	137947	138780	+	YDL186W
ScIV	139093	142308	+	YDL185W	VMA1
ScIV	143179	144141	-	YDL183C
ScIV	145740	147026	+	YDL182W	LYS20
ScIV	147482	147739	+	YDL181W	INH1
ScIV	148195	149838	+	YDL180W
ScIV	150519	151433	+	YDL179W	PCL9
ScIV	151750	153342	+	YDL178W	DLD2
ScIV	153437	153865	-	YDL177C
ScIV	154324	156450	+	YDL176W
ScIV	158053	159816	-	YDL174C	DLD1
ScIV	160425	161318	+	YDL173W	PAR32
ScIV	161439	167876	-	YDL171C	GLT1
ScIV	168553	170139	+	YDL170W	UGA3
ScIV	170298	170969	-	YDL169C	UGX2
ScIV	171838	172998	+	YDL168W	SFA1
ScIV	173229	175376	-	YDL167C	NRP1
ScIV	175670	176263	-	YDL166C	FAP7
ScIV	176511	177086	+	YDL165W	CDC36
ScIV	177208	179406	-	YDL164C	CDC9
ScIV	179935	181299	+	YDL161W	ENT1
ScIV	181571	181813	-	YDL160C-A
ScIV	182613	184133	-	YDL160C	DHH1
ScIV	184684	186231	+	YDL159W	STE7
ScIV	186438	186794	-	YDL157C
ScIV	187127	188695	+	YDL156W
ScIV	188982	190265	+	YDL155W	CLB3
ScIV	190543	193248	+	YDL154W	MSH5
ScIV	193395	195221	-	YDL153C	SAS10
ScIV	195546	196814	+	YDL150W	RPC53
ScIV	197129	200122	+	YDL149W	ATG9
ScIV	200358	202790	-	YDL148C	NOP14
ScIV	203145	204482	+	YDL147W	RPN5
ScIV	204971	206446	+	YDL146W	LDB17
ScIV	206792	210397	-	YDL145C	COP1
ScIV	210882	211952	-	YDL144C
ScIV	212216	213802	+	YDL143W	CCT4
ScIV	213940	214791	-	YDL142C	CRD1
ScIV	215260	217332	+	YDL141W	BPL1
ScIV	217581	222761	-	YDL140C	RPO21
ScIV	223575	224246	-	YDL139C	SCM3
ScIV	225548	227839	+	YDL138W	RGT2
ScIV	228710	229255	+	YDL137W	ARF2
ScIV	229694	230685	+	YDL136W	RPL35B
ScIV	230861	231469	-	YDL135C	RDI1
ScIV	231843	232952	-	YDL134C	PPH21
ScIV	234610	235923	+	YDL133W
ScIV	236487	238934	+	YDL132W	CDC53
ScIV	239550	240872	+	YDL131W	LYS21
ScIV	241328	241588	+	YDL130W-A	STF1
ScIV	241995	242794	+	YDL130W	RPP1B
ScIV	243193	244067	+	YDL129W
ScIV	244794	246029	+	YDL128W	VCX1
ScIV	247069	247725	+	YDL127W	PCL2
ScIV	248296	250803	-	YDL126C	CDC48
ScIV	251017	251955	-	YDL125C	HNT1
ScIV	252396	253334	+	YDL124W
ScIV	254884	257115	+	YDL122W	UBP1
ScIV	257268	257717	-	YDL121C
ScIV	258058	258582	+	YDL120W	YFH1
ScIV	258822	259745	-	YDL119C
ScIV	260714	263371	+	YDL117W	CYK3
ScIV	263698	265877	+	YDL116W	NUP84
ScIV	266126	267257	-	YDL115C	IWR1
ScIV	267735	268661	+	YDL114W
ScIV	268769	270691	-	YDL113C	ATG20
ScIV	271051	275361	+	YDL112W	TRM3
ScIV	275449	276246	-	YDL111C	RRP42
ScIV	276645	277097	-	YDL110C	TMA17
ScIV	277391	279334	-	YDL109C
ScIV	279831	280832	+	YDL108W	KIN28
ScIV	281054	282109	+	YDL107W	MSS2
ScIV	282354	284030	-	YDL106C	PHO2
ScIV	284518	285726	+	YDL105W	NSE4
ScIV	285763	286986	-	YDL104C	QRI7
ScIV	287257	288690	-	YDL103C	QRI1
ScIV	288981	292273	+	YDL102W	POL3
ScIV	292415	293956	-	YDL101C	DUN1
ScIV	294220	295284	-	YDL100C	GET3
ScIV	295526	296551	+	YDL099W	BUG1
ScIV	296688	297272	-	YDL098C	SNU23
ScIV	297504	298808	-	YDL097C	RPN6
ScIV	299171	301624	+	YDL095W	PMT1
ScIV	302021	304252	+	YDL093W	PMT5
ScIV	304894	305334	+	YDL092W	SRP14
ScIV	305505	306872	-	YDL091C	UBX3
ScIV	307146	308441	-	YDL090C	RAM1
ScIV	308932	310386	+	YDL089W	NUR1
ScIV	310531	312117	-	YDL088C	ASM4
ScIV	312327	313112	-	YDL087C	LUC7
ScIV	313526	314347	+	YDL086W
ScIV	314126	314541	-	YIL149C	MLP2
ScIV	314573	314779	-	YDL085C-A
ScIV	315319	316956	+	YDL085W	NDE2
ScIV	317345	318685	+	YDL084W	SUB2
ScIV	318901	319931	-	YDL083C	RPS16B
ScIV	320484	321560	+	YDL082W	RPL13A
ScIV	321910	322230	-	YDL081C	RPP1A
ScIV	322712	324577	-	YDL080C	THI3
ScIV	325060	326944	-	YDL079C	MRK1
ScIV	327459	328490	-	YDL078C	MDH3
ScIV	329079	332221	-	YDL077C	VAM6
ScIV	332769	333653	-	YDL076C	RXT3
ScIV	334251	335173	+	YDL075W	RPL31A
ScIV	336132	338234	-	YDL074C	BRE1
ScIV	338697	341651	+	YDL073W
ScIV	341931	342542	-	YDL072C	YET3
ScIV	343119	345035	+	YDL070W	BDF2
ScIV	345216	345917	-	YDL069C	CBS1
ScIV	346312	346491	-	YDL067C	COX9
ScIV	346930	348216	+	YDL066W	IDP1
ScIV	348340	349368	-	YDL065C	PEX19
ScIV	349538	350259	+	YDL064W	UBC9
ScIV	350363	352882	-	YDL063C
ScIV	353700	356066	+	YDL060W	TSR1
ScIV	356304	357020	-	YDL059C	RAD59
ScIV	357732	363122	+	YDL058W	USO1
ScIV	363520	364506	+	YDL057W
ScIV	364963	367464	+	YDL056W	MBP1
ScIV	367758	368843	-	YDL055C	PSA1
ScIV	371915	373375	-	YDL054C	MCH1
ScIV	373789	374346	-	YDL053C	PBP4
ScIV	374775	375671	-	YDL052C	SLC1
ScIV	376040	376866	+	YDL051W	LHP1
ScIV	377154	377960	-	YDL049C	KNH1
ScIV	378827	380299	-	YDL048C	STP4
ScIV	381840	382775	+	YDL047W	SIT4
ScIV	383304	383825	+	YDL046W	NPC2
ScIV	384311	384598	+	YDL045W-A	MRP10
ScIV	384751	385671	-	YDL045C	FAD1
ScIV	386031	387353	-	YDL044C	MTF2
ScIV	387743	388543	-	YDL043C	PRP11
ScIV	388823	390511	-	YDL042C	SIR2
ScIV	390940	393504	-	YDL040C	NAT1
ScIV	394051	397713	-	YDL039C	PRM7
ScIV	399534	404532	-	YDL035C	GPR1
ScIV	404644	405897	-	YDL033C	SLM3
ScIV	406202	409189	+	YDL031W	DBP10
ScIV	409522	411113	+	YDL030W	PRP9
ScIV	411304	412622	+	YDL029W	ARP2
ScIV	412982	415276	-	YDL028C	MPS1
ScIV	415679	416941	-	YDL027C
ScIV	417323	419185	-	YDL025C	RTK1
ScIV	420425	421831	-	YDL024C	DIA3
ScIV	423804	424979	+	YDL022W	GPD1
ScIV	425933	426868	+	YDL021W	GPM2
ScIV	427696	428567	-	YDL020C	RPN4
ScIV	429638	433489	-	YDL019C	OSH2
ScIV	434807	435484	-	YDL018C	ERP3
ScIV	436183	437706	+	YDL017W	CDC7
ScIV	437975	438907	-	YDL015C	TSC13
ScIV	439337	440320	+	YDL014W	NOP1
ScIV	441037	442896	+	YDL013W	SLX5
ScIV	443078	443487	-	YDL012C
ScIV	444298	444993	+	YDL010W	GRX6
ScIV	445466	445963	+	YDL008W	APC11
ScIV	448063	448320	-	YDL007C-A
ScIV	449544	450857	+	YDL007W	RPT2
ScIV	451406	452251	+	YDL006W	PTC1
ScIV	452510	453796	-	YDL005C	MED2
ScIV	454516	454998	+	YDL004W	ATP16
ScIV	456170	457870	+	YDL003W	MCD1
ScIV	458454	459065	-	YDL002C	NHP10
ScIV	459471	460763	+	YDL001W	RMD1
ScIV	461710	463965	-	YDR001C	NTH1
ScIV	464536	465141	+	YDR002W	YRB1
ScIV	465613	466245	+	YDR003W	RCR2
ScIV	466692	468074	+	YDR004W	RAD57
ScIV	468327	469594	-	YDR005C	MAF1
ScIV	470033	472738	-	YDR006C	SOK1
ScIV	473333	474006	+	YDR007W	TRP1
ScIV	474924	476486	+	YDR009W	GAL3
ScIV	477435	481939	+	YDR011W	SNQ2
ScIV	483367	484455	+	YBR031W	RPL4A
ScIV	484671	485297	+	YDR013W	PSF1
ScIV	485559	487499	+	YDR014W	RAD61
ScIV	489366	489854	+	YDR014W-A	HED1
ScIV	490043	490327	-	YDR016C	DAD1
ScIV	490684	493836	-	YDR017C	KCS1
ScIV	494215	495424	-	YDR018C
ScIV	495725	496927	-	YDR019C	GCV1
ScIV	497308	498006	-	YDR020C	DAS2
ScIV	498367	499566	+	YDR021W	FAL1
ScIV	499635	500225	-	YDR022C	CIS1
ScIV	501062	502450	+	YDR023W	SES1
ScIV	503028	503942	+	YBR048W	RPS11B
ScIV	504084	505796	-	YDR026C
ScIV	506177	508846	-	YDR027C	VPS54
ScIV	509363	512407	-	YDR028C	REG1
ScIV	513281	514801	-	YDR030C	RAD28
ScIV	515026	515391	+	YDR031W	MIC14
ScIV	515628	516224	-	YDR032C	PST2
ScIV	519684	520646	+	YDR033W	MRH1
ScIV	521274	523646	-	YDR034C	LYS14
ScIV	527373	528485	+	YDR035W	ARO3
ScIV	528768	530270	-	YDR036C	EHD3
ScIV	530980	532755	+	YDR037W	KRS1
ScIV	532962	536237	-	YDR038C	ENA5
ScIV	537563	538174	+	YDR041W	RSM10
ScIV	538361	538813	-	YDR042C
ScIV	540422	541117	-	YDR043C	NRG1
ScIV	544271	545257	+	YDR044W	HEM13
ScIV	545607	545939	-	YDR045C	RPC11
ScIV	546377	548191	-	YDR046C	BAP3
ScIV	549473	550561	+	YDR047W	HEM12
ScIV	550865	552763	+	YDR049W	VMS1
ScIV	553336	554082	-	YDR050C	TPI1
ScIV	554666	555670	-	YDR051C	DET1
ScIV	556470	558236	-	YDR052C	DBF4
ScIV	559052	559939	-	YDR054C	CDC34
ScIV	561136	562470	+	YDR055W	PST1
ScIV	562631	563248	-	YDR056C
ScIV	563535	565163	+	YDR057W	YOS9
ScIV	565332	566312	-	YDR058C	TGL2
ScIV	566692	567444	-	YDR059C	UBC5
ScIV	568257	571333	+	YDR060W	MAK21
ScIV	571772	573391	+	YDR061W
ScIV	574082	575767	+	YDR062W	LCB2
ScIV	576269	576718	+	YDR063W	AIM7
ScIV	577063	578057	+	YDR064W	RPS13
ScIV	578292	579389	+	YDR065W	RRG1
ScIV	579513	580103	-	YDR066C	RTR2
ScIV	580395	581069	-	YDR067C	OCA6
ScIV	581317	582264	+	YDR068W	DOS2
ScIV	582558	585337	-	YDR069C	DOA4
ScIV	585697	585978	-	YDR070C	FMP16
ScIV	586428	587003	-	YDR071C	PAA1
ScIV	587363	588946	-	YDR072C	IPT1
ScIV	590041	590514	+	YDR073W	SNF11
ScIV	591457	594147	+	YDR074W	TPS2
ScIV	594721	595647	+	YDR075W	PPH3
ScIV	596033	597253	+	YDR076W	RAD55
ScIV	598358	599332	+	YDR077W	SED1
ScIV	599722	600393	-	YDR078C	SHU2
ScIV	600588	600923	+	YDR079W	PET100
ScIV	601117	601335	-	YDR079C-A	TFB5
ScIV	601532	604513	+	YDR080W	VPS41
ScIV	604817	607594	-	YDR081C	PDC2
ScIV	607954	609435	+	YDR082W	STN1
ScIV	609583	610761	+	YDR083W	RRP8
ScIV	610915	611514	-	YDR084C	TVP23
ScIV	611798	613660	-	YDR085C	AFR1
ScIV	614437	614679	-	YDR086C	SSS1
ScIV	614975	615811	-	YDR087C	RRP1
ScIV	616003	617151	-	YDR088C	SLU7
ScIV	619613	622222	+	YDR089W
ScIV	622567	623499	-	YDR090C
ScIV	624209	626035	-	YDR091C	RLI1
ScIV	627156	628065	+	YDR092W	UBC13
ScIV	628647	633485	+	YDR093W	DNF2
ScIV	634504	637188	+	YDR096W	GIS1
ScIV	637474	641202	-	YDR097C	MSH6
ScIV	641544	642296	-	YDR098C	GRX3
ScIV	645386	646204	+	YDR099W	BMH2
ScIV	646783	647214	+	YDR100W	TVP15
ScIV	647456	649237	-	YDR101C	ARX1
ScIV	650119	652872	+	YDR103W	STE5
ScIV	652942	656679	-	YDR104C	SPO71
ScIV	657116	658537	-	YDR105C	TMS1
ScIV	658771	659625	+	YDR106W	ARP10
ScIV	660420	662438	-	YDR107C	TMN2
ScIV	662698	664770	+	YDR108W	TRS85
ScIV	664925	667045	-	YDR109C
ScIV	667507	669207	+	YDR110W	FOB1
ScIV	669608	671131	-	YDR111C	ALT2
ScIV	671862	672980	-	YDR113C	PDS1
ScIV	673594	673869	+	YDR115W
ScIV	674101	674958	-	YDR116C	MRPL1
ScIV	675322	677019	-	YDR117C	TMA64
ScIV	677258	679216	+	YDR118W	APC4
ScIV	679603	681879	+	YDR119W	VBA4
ScIV	682390	682590	+	YDR119W-A
ScIV	682923	684635	-	YDR120C	TRM1
ScIV	684957	685517	+	YDR121W	DPB4
ScIV	686077	689271	+	YDR122W	KIN1
ScIV	689931	690845	-	YDR123C	INO2
ScIV	691692	692666	+	YDR124W
ScIV	692774	694135	-	YDR125C	ECM18
ScIV	694821	695621	+	YDR126W	SWF1
ScIV	695861	700633	+	YDR127W	ARO1
ScIV	700924	704370	+	YDR128W	MTC5
ScIV	704715	706756	-	YDR129C	SAC6
ScIV	707124	707999	-	YDR130C	FIN1
ScIV	708167	709835	-	YDR131C
ScIV	710185	711671	-	YDR132C
ScIV	712439	712849	-	YDR134C
ScIV	714372	718919	-	YDR135C	YCF1
ScIV	719628	721619	+	YDR137W	RGP1
ScIV	721947	724205	+	YDR138W	HPR1
ScIV	725507	726172	+	YDR140W	MTQ2
ScIV	726270	731366	-	YDR141C	DOP1
ScIV	731842	732969	-	YDR142C	PEX7
ScIV	733411	735243	-	YDR143C	SAN1
ScIV	735680	737470	-	YDR144C	MKC7
ScIV	738107	739723	+	YDR145W	TAF12
ScIV	739980	742109	-	YDR146C	SWI5
ScIV	742998	744602	+	YDR147W	EKI1
ScIV	745042	746433	-	YDR148C	KGD2
ScIV	746995	753918	+	YDR150W	NUM1
ScIV	754223	755200	-	YDR151C	CTH1
ScIV	755751	756548	+	YDR152W	GIR2
ScIV	756785	758020	-	YDR153C	ENT5
ScIV	758561	759049	-	YDR155C	CPR1
ScIV	759574	760381	+	YDR156W	RPA14
ScIV	760406	761503	+	YDR158W	HOM2
ScIV	761926	765831	+	YDR159W	SAC3
ScIV	766212	768770	+	YDR160W	SSY1
ScIV	769066	770229	+	YDR161W
ScIV	770413	771114	-	YDR162C	NBP2
ScIV	771446	771973	+	YDR163W	CWC15
ScIV	772064	774238	-	YDR164C	SEC1
ScIV	774894	776228	+	YDR165W	TRM82
ScIV	776329	779244	-	YDR166C	SEC5
ScIV	779472	780092	+	YDR167W	TAF10
ScIV	780351	781871	+	YDR168W	CDC37
ScIV	782372	783913	-	YDR169C	STB3
ScIV	784470	784739	-	YDR169C-A
ScIV	786218	792248	-	YDR170C	SEC7
ScIV	796640	797767	+	YDR171W	HSP42
ScIV	798344	800401	+	YDR172W	SUP35
ScIV	800587	801660	-	YDR173C	ARG82
ScIV	802138	802878	+	YDR174W	HMO1
ScIV	803215	804174	-	YDR175C	RSM24
ScIV	804474	806582	+	YDR176W	NGG1
ScIV	806893	807540	+	YDR177W	UBC1
ScIV	807963	808508	+	YDR178W	SDH4
ScIV	808721	809209	-	YDR179C	CSN9
ScIV	809446	810837	+	YDR179W-A
ScIV	811309	815790	+	YDR180W	SCC2
ScIV	815924	817369	-	YDR181C	SAS4
ScIV	817596	819071	+	YDR182W	CDC1
ScIV	819599	820291	+	YDR183W	PLP1
ScIV	820643	821527	-	YDR184C	ATC1
ScIV	821949	822488	-	YDR185C	UPS3
ScIV	822873	825506	-	YDR186C
ScIV	826427	828067	+	YDR188W	CCT6
ScIV	828404	830404	+	YDR189W	SLY1
ScIV	830614	832005	-	YDR190C	RVB1
ScIV	832347	833459	+	YDR191W	HST4
ScIV	833579	834871	-	YDR192C	NUP42
ScIV	835962	837956	-	YDR194C	MSS116
ScIV	838609	840213	+	YDR195W	REF2
ScIV	840287	841012	-	YDR196C	CAB5
ScIV	841235	842404	+	YDR197W	CBS2
ScIV	842540	843979	-	YDR198C	RKM2
ScIV	844286	846100	-	YDR200C	VPS64
ScIV	846324	846821	+	YDR201W	SPC19
ScIV	846905	847960	-	YDR202C	RAV2
ScIV	848144	849151	+	YDR204W	COQ4
ScIV	849353	851527	+	YDR205W	MSC2
ScIV	852061	854715	+	YDR206W	EBS1
ScIV	855013	857538	-	YDR207C	UME6
ScIV	858238	860577	+	YDR208W	MSS4
ScIV	862833	864971	+	YDR211W	GCD6
ScIV	865338	867017	+	YDR212W	TCP1
ScIV	867857	870598	+	YDR213W	UPC2
ScIV	870952	872004	+	YDR214W	AHA1
ScIV	873111	877082	+	YDR216W	ADR1
ScIV	877627	881556	-	YDR217C	RAD9
ScIV	881857	883128	-	YDR218C	SPR28
ScIV	883531	884928	-	YDR219C	MFB1
ScIV	885406	887514	+	YDR221W	GTB1
ScIV	888116	889363	+	YDR222W
ScIV	890161	891564	+	YNR048W	CRF1
ScIV	892380	892775	-	YDR224C	HTB1
ScIV	893593	893991	+	YDR225W	HTA1
ScIV	894549	895217	+	YDR226W	ADK1
ScIV	895634	899710	+	YDR227W	SIR4
ScIV	899989	901875	-	YDR228C	PCF11
ScIV	902855	904216	+	YDR229W	IVY1
ScIV	904363	904980	-	YDR231C	COX20
ScIV	905524	907170	+	YDR232W	HEM1
ScIV	907538	908425	-	YDR233C	RTN1
ScIV	909187	911268	+	YDR234W	LYS4
ScIV	911562	913196	+	YDR235W	PRP42
ScIV	913294	913893	-	YDR236C	FMN1
ScIV	914673	915551	+	YDR237W	MRPL7
ScIV	915953	918874	-	YDR238C	SEC26
ScIV	919115	921478	-	YDR239C
ScIV	921732	923210	-	YDR240C	SNU56
ScIV	924864	926513	+	YDR242W	AMD2
ScIV	926575	928341	-	YDR243C	PRP28
ScIV	928621	930459	+	YDR244W	PEX5
ScIV	930858	932039	+	YDR245W	MNN10
ScIV	932345	933004	+	YDR246W	TRS23
ScIV	934057	935442	+	YDR247W	VHS1
ScIV	935802	936362	-	YDR248C
ScIV	936725	937846	-	YDR249C
ScIV	938658	941150	+	YDR251W	PAM1
ScIV	941456	941905	+	YDR252W	BTT1
ScIV	942034	942609	-	YDR253C	MET32
ScIV	943156	944532	+	YDR254W	CHL4
ScIV	944600	945865	-	YDR255C	RMD5
ScIV	946180	947727	-	YDR256C	CTA1
ScIV	948037	949521	-	YDR257C	RKM4
ScIV	949855	952290	-	YDR258C	HSP78
ScIV	952678	953829	-	YDR259C	YAP6
ScIV	954764	955276	-	YDR260C	SWM1
ScIV	955567	957255	-	YDR261C	EXG2
ScIV	960001	960819	+	YDR262W
ScIV	961109	962401	-	YDR263C	DIN7
ScIV	962896	965190	-	YDR264C	AKR1
ScIV	965731	966744	+	YDR265W	PEX10
ScIV	966971	968890	-	YDR266C
ScIV	969377	970369	-	YDR267C	CIA1
ScIV	970871	972010	+	YDR268W	MSW1
ScIV	972542	975556	+	YDR270W	CCC2
ScIV	975876	976700	+	YDR272W	GLO2
ScIV	977042	978139	+	YDR273W	DON1
ScIV	979119	979826	+	YDR275W	BSC2
ScIV	981273	988506	-	YDR277C	MTH1
ScIV	992182	993234	+	YDR279W	RNH202
ScIV	993561	994478	+	YDR280W	RRP45
ScIV	994824	995138	-	YDR281C	PHM6
ScIV	995982	997226	-	YDR282C
ScIV	997541	1002520	-	YDR283C	GCN2
ScIV	1003021	1003890	-	YDR284C	DPP1
ScIV	1004907	1007534	+	YDR285W	ZIP1
ScIV	1007702	1008046	-	YDR286C
ScIV	1008466	1009344	+	YDR287W	INM2
ScIV	1009666	1010577	+	YDR288W	NSE3
ScIV	1010751	1011977	-	YDR289C	RTT103
ScIV	1012196	1015429	+	YDR291W	HRQ1
ScIV	1015614	1017479	-	YDR292C	SRP101
ScIV	1018109	1021861	-	YDR293C	SSD1
ScIV	1022928	1024697	-	YDR294C	DPL1
ScIV	1025091	1027115	-	YDR295C	HDA2
ScIV	1027662	1028342	+	YDR296W	MHR1
ScIV	1029001	1030050	+	YDR297W	SUR2
ScIV	1030626	1031264	-	YDR298C	ATP5
ScIV	1032077	1033708	+	YDR299W	BFR2
ScIV	1033984	1035270	-	YDR300C	PRO1
ScIV	1035831	1039904	+	YDR301W	CFT1
ScIV	1040211	1040870	+	YDR302W	GPI11
ScIV	1041209	1043866	-	YDR303C	RSC3
ScIV	1044360	1045037	-	YDR304C	CPR5
ScIV	1045226	1047758	-	YDR306C
ScIV	1048347	1050362	+	YDR307W	PMT7
ScIV	1050509	1050931	-	YDR308C	SRB7
ScIV	1051530	1052681	-	YDR309C	GIC2
ScIV	1053585	1056773	-	YDR310C	SUM1
ScIV	1057522	1059450	+	YDR311W	TFB1
ScIV	1060038	1061399	+	YDR312W	SSF2
ScIV	1061676	1062462	-	YDR313C	PIB1
ScIV	1062878	1064956	-	YDR314C	RAD34
ScIV	1065188	1066033	-	YDR315C	IPK1
ScIV	1066210	1067625	+	YDR316W	OMS1
ScIV	1068700	1069944	+	YDR317W	HIM1
ScIV	1070274	1071463	+	YDR318W	MCM21
ScIV	1071519	1072097	-	YFT2
ScIV	1072610	1074616	-	YDR320C	SWA2
ScIV	1074799	1075017	-	YDR320C-A	DAD4
ScIV	1075220	1076365	+	YDR321W	ASP1
ScIV	1077102	1078205	+	YDR322W	MRPL35
ScIV	1078515	1078805	-	YDR322C-A	TIM11
ScIV	1078992	1080539	-	YDR323C	PEP7
ScIV	1080947	1083277	-	YDR324C	UTP4
ScIV	1083640	1086747	+	YDR325W	YCG1
ScIV	1087123	1091439	-	YDR326C	YSP2
ScIV	1091948	1092532	-	YDR328C	SKP1
ScIV	1092784	1094109	-	YDR329C	PEX3
ScIV	1094386	1095888	+	YDR330W	UBX5
ScIV	1096102	1097337	+	YDR331W	GPI8
ScIV	1097514	1099583	+	YDR332W	IRC3
ScIV	1099773	1101944	-	YDR333C
ScIV	1102445	1106989	+	YDR334W	SWR1
ScIV	1107681	1111355	+	YDR335W	MSN5
ScIV	1111605	1112549	+	YDR336W
ScIV	1112832	1113692	+	YDR337W	MRPS28
ScIV	1113892	1115979	-	YDR338C
ScIV	1116464	1117033	-	YDR339C	FCF1
ScIV	1118316	1120139	-	YDR341C
ScIV	1120730	1122431	-	YDR345C	HXT3
ScIV	1124985	1126442	-	YDR346C	SVF1
ScIV	1126961	1127926	+	YDR347W	MRP1
ScIV	1128109	1129608	-	YDR348C	PAL1
ScIV	1130169	1131959	-	YDR349C	YPS7
ScIV	1134238	1136247	-	YDR350C	ATP22
ScIV	1136782	1139376	+	YDR351W	SBE2
ScIV	1139917	1140870	+	YDR352W
ScIV	1141415	1142374	+	YDR353W	TRR1
ScIV	1142863	1144005	+	YDR354W	TRP4
ScIV	1144224	1147058	+	YDR356W	SPC110
ScIV	1147316	1147684	-	YMR199W	CLN1
ScIV	1148173	1149846	+	YDR358W	GGA1
ScIV	1150050	1152998	-	YDR359C	EAF1
ScIV	1153526	1154377	-	YDR361C	BCP1
ScIV	1154796	1156814	-	YDR362C	TFC6
ScIV	1157300	1158670	+	YDR363W	ESC2
ScIV	1160244	1160513	+	YDR363W-A	SEM1
ScIV	1160959	1162326	-	YDR364C	CDC40
ScIV	1162612	1164498	-	YDR365C	ESF1
ScIV	1164984	1165808	+	YDR367W	KEI1
ScIV	1166099	1167037	+	YDR368W	YPR1
ScIV	1167211	1169775	-	YDR369C	XRS2
ScIV	1169977	1171305	-	YDR370C
ScIV	1171698	1173143	+	YDR371W	CTS2
ScIV	1173307	1174344	-	YDR372C	VPS74
ScIV	1174954	1175526	+	YDR373W	FRQ1
ScIV	1175669	1176589	-	YDR374C
ScIV	1176954	1177223	+	YDR374W-A
ScIV	1177363	1178733	-	YDR375C	BCS1
ScIV	1179019	1180500	+	YDR376W	ARH1
ScIV	1180808	1181113	+	YDR377W	ATP17
ScIV	1181546	1181917	-	YDR378C	LSM6
ScIV	1182364	1185393	+	YDR379W	RGA2
ScIV	1185475	1185714	-	YDR379C-A
ScIV	1186415	1188322	+	YDR380W	ARO10
ScIV	1188662	1190200	+	YDR381W	YRA1
ScIV	1190387	1191047	-	YDR381C-A
ScIV	1191689	1192021	+	YDR382W	RPP2B
ScIV	1192157	1192873	-	YDR383C	NKP1
ScIV	1193398	1194225	-	YDR384C	ATO3
ScIV	1195424	1197952	+	YOR133W	EFT1
ScIV	1198278	1200176	+	YDR386W	MUS81
ScIV	1200348	1202015	-	YDR387C
ScIV	1202380	1203828	+	YDR388W	RVS167
ScIV	1204731	1206695	+	YDR389W	SAC7
ScIV	1207131	1209041	-	YDR390C	UBA2
ScIV	1209552	1210250	-	YDR391C
ScIV	1210890	1211903	+	YDR392W	SPT3
ScIV	1212155	1213465	+	YDR393W	SHE9
ScIV	1213875	1215161	+	YDR394W	RPT3
ScIV	1215518	1218352	+	YDR395W	SXM1
ScIV	1218395	1219141	-	YDR397C	NCB2
ScIV	1219664	1221595	+	YDR398W	UTP5
ScIV	1222261	1222926	+	YDR399W	HPT1
ScIV	1223256	1224278	+	YDR400W	URH1
ScIV	1224427	1225896	-	YDR402C	DIT2
ScIV	1226796	1228406	+	YDR403W	DIT1
ScIV	1228852	1229304	-	YDR404C	RPB7
ScIV	1229843	1230634	+	YDR405W	MRP20
ScIV	1231408	1235997	+	YDR406W	PDR15
ScIV	1236267	1240136	-	YDR407C	TRS120
ScIV	1240413	1241057	-	YDR408C	ADE8
ScIV	1241604	1244321	+	YDR409W	SIZ1
ScIV	1244573	1245292	-	YDR410C	STE14
ScIV	1245570	1246595	-	YDR411C	DFM1
ScIV	1246894	1247601	+	YDR412W	RRP17
ScIV	1247799	1248887	-	YDR414C	ERD1
ScIV	1249219	1250343	-	YDR415C
ScIV	1250632	1253193	+	YDR416W	SYF1
ScIV	1253798	1254295	+	YDR418W	RPL12B
ScIV	1255356	1257254	+	YDR419W	RAD30
ScIV	1258449	1263227	+	YDR420W	HKR1
ScIV	1263592	1266444	+	YDR421W	ARO80
ScIV	1266879	1269470	-	YDR422C	SIP1
ScIV	1269599	1270828	-	YDR423C	CAD1
ScIV	1270896	1271430	-	YDR424C	DYN2
ScIV	1271617	1273494	+	YDR425W	SNX41
ScIV	1273756	1274937	+	YDR427W	RPN9
ScIV	1275005	1275790	-	YDR428C	BNA7
ScIV	1276028	1276852	-	YDR429C	TIF35
ScIV	1277052	1280021	-	YDR430C	CYM1
ScIV	1280334	1281578	+	YDR432W	NPL3
ScIV	1282789	1284393	+	YDR434W	GPI17
ScIV	1284535	1285521	-	YDR435C	PPM1
ScIV	1286373	1288505	+	YDR436W	PPZ2
ScIV	1288904	1289326	+	YDR437W	GPI19
ScIV	1289826	1290938	+	YDR438W	THI74
ScIV	1291228	1292271	+	YDR439W	LRS4
ScIV	1294040	1295788	+	YDR440W	DOT1
ScIV	1296064	1296609	-	YDR441C	APT2
ScIV	1297226	1301482	-	YDR443C	SSN2
ScIV	1301855	1303897	+	YDR444W
ScIV	1304930	1305838	+	YDR446W	ECM11
ScIV	1305892	1306793	-	YDR447C	RPS17B
ScIV	1307270	1308574	+	YDR448W	ADA2
ScIV	1308756	1310078	-	YDR449C	UTP6
ScIV	1311002	1312171	+	YML026C	RPS18B
ScIV	1312297	1313358	-	YDR451C	YHP1
ScIV	1314094	1316079	+	YDR452W	PPN1
ScIV	1316249	1316839	-	YDR453C	TSA2
ScIV	1317441	1318004	-	YDR454C	GUK1
ScIV	1318663	1320564	+	YDR456W	NHX1
ScIV	1320968	1330774	+	YDR457W	TOM1
ScIV	1331233	1333224	-	YDR458C	HEH2
ScIV	1333497	1334621	-	YDR459C	PFA5
ScIV	1334989	1335954	+	YDR460W	TFB3
ScIV	1336713	1336955	-	YDR461C-A
ScIV	1337262	1337705	+	YDR462W	MRPL28
ScIV	1338005	1339564	+	YDR463W	STP1
ScIV	1340060	1344367	+	YDR464W	SPP41
ScIV	1344524	1345762	-	YDR465C	RMT2
ScIV	1346309	1349005	+	YDR466W	PKH3
ScIV	1349214	1349888	-	YDR468C	TLG1
ScIV	1350202	1350729	+	YDR469W	SDC1
ScIV	1350893	1352401	-	YDR470C	UGO1
ScIV	1352914	1353976	+	YHR010W	RPL27A
ScIV	1354510	1355361	+	YDR472W	TRS31
ScIV	1355633	1357042	-	YDR473C	PRP3
ScIV	1358653	1361283	-	YDR475C	JIP4
ScIV	1361643	1362317	-	YDR476C
ScIV	1363560	1365461	+	YDR477W	SNF1
ScIV	1365762	1366358	+	YDR478W	SNM1
ScIV	1366397	1368061	-	YDR479C	PEX29
ScIV	1368586	1369557	+	YDR480W	DIG2
ScIV	1369745	1371442	-	YDR481C	PHO8
ScIV	1371626	1372033	-	YDR482C	CWC21
ScIV	1372352	1373680	+	YDR483W	KRE2
ScIV	1373958	1375883	+	YDR484W	VPS52
ScIV	1376017	1378449	-	YDR485C	VPS72
ScIV	1378628	1379317	-	YDR486C	VPS60
ScIV	1379551	1380177	-	YDR487C	RIB3
ScIV	1380385	1381983	-	YDR488C	PAC11
ScIV	1382205	1383089	+	YDR489W	SLD5
ScIV	1383169	1385469	-	YDR490C	PKH1
ScIV	1385701	1385883	-	YDR491C
ScIV	1386125	1387075	+	YDR492W	IZH1
ScIV	1387523	1387789	+	YDR493W	MZM1
ScIV	1388131	1389216	+	YDR494W	RSM28
ScIV	1389316	1392351	-	YDR495C	VPS3
ScIV	1392634	1394604	-	YDR496C	PUF6
ScIV	1394915	1396669	-	YDR497C	ITR1
ScIV	1397045	1398196	-	YDR498C	SEC20
ScIV	1399006	1401249	+	YDR499W	LCD1
ScIV	1401288	1402102	-	YDR500C	RPL37B
ScIV	1402527	1404092	+	YDR501W	PLM2
ScIV	1404483	1405637	-	YDR502C	SAM2
ScIV	1406215	1407039	-	YDR503C	LPP1
ScIV	1407868	1410438	-	YDR505C	PSP1
ScIV	1410948	1411799	-	YDR506C
ScIV	1412802	1416230	-	YDR507C	GIN4
ScIV	1416896	1418887	-	YDR508C	GNP1
ScIV	1419835	1420853	+	YDR511W	ACN9
ScIV	1420934	1421185	-	YDR512C	EMI1
ScIV	1421451	1421882	+	YDR513W	GRX2
ScIV	1421982	1423433	-	YDR514C
ScIV	1423863	1425206	+	YDR515W	SLF1
ScIV	1425404	1426906	-	YDR516C	EMI2
ScIV	1427669	1428787	+	YDR517W	GRH1
ScIV	1429038	1430591	+	YDR518W	EUG1
ScIV	1430855	1431262	+	YDR519W	FPR2
ScIV	1431515	1433833	-	YDR520C	URC2
ScIV	1434225	1435733	-	YDR522C	SPS2
ScIV	1435994	1437466	-	YDR523C	SPS1
ScIV	1437970	1439418	-	YDR524C	AGE1
ScIV	1441540	1442859	+	YDR527W	RBA50
ScIV	1445022	1446293	+	YDR528W	HLR1
ScIV	1446602	1446985	-	YDR529C	QCR7
ScIV	1447229	1448206	-	YDR530C	APA2
ScIV	1448671	1449774	+	YDR531W	CAB1
ScIV	1449836	1450993	-	YDR532C	KRE28
ScIV	1451897	1452610	-	YDR533C	HSP31
ScIV	1453761	1454897	-	YDR534C	FIT1
ScIV	1457952	1459661	+	YDR536W	STL1
ScIV	1460849	1461577	+	YDR538W	PAD1
ScIV	1462041	1463553	+	YDR539W	FDC1
ScIV	1467090	1467629	-	YDR540C	IRC4
ScIV	1469566	1470600	-	YDR541C
ScIV	1473087	1473449	+	YLR461W	PAU4
ScIV	1475405	1478749	-	YPL283W-A
ScIV	1475445	1479895	+	YBL113C
ScV	660	1581	-	YHR219W
ScV	1720	3072	-	YBL113C
ScV	6451	7309	-	YPR202W
ScV	8439	8762	-	YEL073C
ScV	14927	15622	+	YEL072W	RMD6
ScV	17555	19045	+	YEL071W	DLD3
ScV	20792	22300	+	YNR073C
ScV	22736	24429	-	YEL069C	HXT13
ScV	26845	27177	-	YEL068C
ScV	27866	28405	+	YEL066W	HPA3
ScV	28856	30742	+	YEL065W	SIT1
ScV	30996	32438	-	YEL064C	AVT2
ScV	32889	34661	-	YEL063C	CAN1
ScV	35577	37451	+	YEL062W	NPR2
ScV	37730	40732	-	YEL061C	CIN8
ScV	41240	43147	-	YEL060C	PRB1
ScV	44444	46117	+	YEL058W	PCM1
ScV	46212	46913	-	YEL057C
ScV	48362	49567	+	YEL056W	HAT2
ScV	49665	52733	-	YEL055C	POL5
ScV	53915	54412	-	YDR418W	RPL12B
ScV	55095	57296	-	YEL053C	MAK10
ScV	57765	59294	+	YEL052W	AFG1
ScV	59572	60342	+	YEL051W	VMA8
ScV	60848	62029	-	YEL050C	RML2
ScV	64557	64919	+	YEL049W	PAU2
ScV	65537	67620	-	YEL047C
ScV	68452	69615	-	YEL046C	GLY1
ScV	70582	71082	+	YEL044W	IES6
ScV	71305	74175	+	YEL043W
ScV	74597	76153	+	YEL042W	GDA1
ScV	76770	78257	+	YEL041W	YEF1
ScV	78879	80279	+	YEL040W	UTR2
ScV	80459	80800	-	YEL039C	CYC7
ScV	81287	81970	+	YEL038W	UTR4
ScV	82232	83428	-	YEL037C	RAD23
ScV	83875	85335	-	YEL036C	ANP1
ScV	86460	86933	+	YEL034W	HYP2
ScV	87700	90615	+	YEL032W	MCM3
ScV	91021	94668	+	YEL031W	SPF1
ScV	95408	97342	+	YEL030W	ECM10
ScV	97622	98560	-	YEL029C	BUD16
ScV	99433	99894	+	YEL028W
ScV	101530	102012	+	YEL027W	VMA3
ScV	102704	103084	+	YEL026W	SNU13
ScV	103342	106908	-	YEL025C
ScV	108022	108669	+	YEL024W	RIP1
ScV	109266	111314	-	YEL023C
ScV	112187	116566	+	YEL022W	GEA2
ScV	116935	117738	+	YEL021W	URA3
ScV	117980	118243	+	YEL020W-A	TIM9
ScV	119388	121070	-	YEL020C
ScV	121269	122072	-	YEL019C	MMS21
ScV	122242	123081	+	YEL018W	EAF5
ScV	124422	125438	+	YEL017W	GTT3
ScV	125505	126986	-	YEL016C	NPP2
ScV	127397	129052	+	YEL015W	EDC3
ScV	129590	131326	+	YEL013W	VAC8
ScV	132433	133316	+	YEL012W	UBC8
ScV	133883	135997	+	YEL011W	GLC3
ScV	139347	140192	-	YEL009C	GCN4
ScV	141079	141321	+	YEL008W
ScV	142320	144242	+	YEL007W
ScV	144677	145684	+	YEL006W	YEA6
ScV	146257	147105	-	YEL005C	VAB2
ScV	148524	148947	+	YEL003W	GIM4
ScV	149070	150362	-	YEL002C	WBP1
ScV	150649	151326	-	YEL001C	IRC22
ScV	153869	155854	+	YER001W	MNN1
ScV	157153	157848	+	YER002W	NOP16
ScV	158086	159467	-	YER003C	PMI40
ScV	159929	160624	+	YER004W	FMP52
ScV	160900	162792	+	YER005W	YND1
ScV	163073	164635	+	YER006W	NUG1
ScV	164877	166433	+	YER007W	PAC2
ScV	166471	167266	-	YER007C-A	TMA20
ScV	168158	172168	-	YER008C	SEC3
ScV	172465	172842	+	YER009W	NTF2
ScV	172986	173690	-	YER010C
ScV	175600	176310	+	YER011W	TIR1
ScV	178133	178729	+	YER012W	PRE1
ScV	179139	182576	+	YER013W	PRP22
ScV	182899	184518	+	YER014W	HEM14
ScV	184840	187073	+	YER015W	FAA2
ScV	188492	189526	+	YER016W	BIM1
ScV	189722	192007	-	YER017C	AFG3
ScV	192177	192842	-	YER018C	SPC25
ScV	193020	194453	+	YER019W	ISC1
ScV	194496	194762	-	YER019C-A	SEB2
ScV	195394	196743	+	YER020W	GPA2
ScV	197174	198745	+	YER021W	RPN3
ScV	199041	201104	+	YER022W	SRB4
ScV	201305	202165	+	YER023W	PRO3
ScV	202421	205192	+	YER024W	YAT2
ScV	205480	207063	+	YER025W	GCD11
ScV	208214	209044	-	YER026C	CHO1
ScV	209552	210805	-	YER027C	GAL83
ScV	211265	212416	-	YER028C	MIG3
ScV	213161	213751	-	YER029C	SMB1
ScV	214011	214484	+	YER030W	CHZ1
ScV	214659	215330	-	YER031C	YPT31
ScV	215499	218276	+	YER032W	FIR1
ScV	218639	221869	-	YER033C	ZRG8
ScV	222427	222984	+	YER034W
ScV	223220	223657	+	YER035W	EDC2
ScV	223948	225780	-	YER036C	ARB1
ScV	226471	227436	+	YER037W	PHM8
ScV	227440	228834	-	YER038C	KRE29
ScV	229033	229413	+	YBL007C	SLA1
ScV	229038	230063	-	YGL225W	VRG4
ScV	230377	232570	+	YER040W	GLN3
ScV	233041	235320	+	YER041W	YEN1
ScV	235519	236073	+	YER042W	MXR1
ScV	236352	237701	-	YER043C	SAH1
ScV	238152	238598	-	YER044C	ERG28
ScV	239044	240358	-	YER044C-A	38108
ScV	240616	242085	-	YER045C	ACA1
ScV	243755	244186	+	YER046W	SPO73
ScV	244355	247048	-	YER047C	SAP1
ScV	247529	248704	-	YER048C	CAJ1
ScV	256878	257162	+	YER048W-A	ISD11
ScV	257887	259821	+	YER049W	TPA1
ScV	260130	260657	-	YER050C	RSM18
ScV	260815	262293	+	YER051W	JHD1
ScV	262526	264109	-	YER052C	HOM3
ScV	264889	265791	-	YER053C	PIC2
ScV	268196	269842	-	YER054C	GIP2
ScV	271035	271928	-	YER055C	HIS1
ScV	272657	274258	-	YER056C	FCY2
ScV	275475	276418	-	YER056C-A	RPL34A
ScV	276875	277264	-	YER057C	HMF1
ScV	277906	278229	+	YER058W	PET117
ScV	278763	280025	+	YER059W	PCL6
ScV	280709	282295	+	YER060W	FCY21
ScV	282429	283757	-	YER061C	CEM1
ScV	284061	284813	-	YER062C	HOR2
ScV	285843	286499	+	YER063W	THO1
ScV	286838	288355	-	YER064C
ScV	289354	291027	-	YER065C	ICL1
ScV	299685	300845	+	YFL009W	CDC4
ScV	302112	302597	+	YER067W	RGI1
ScV	303096	304859	+	YER068W	MOT2
ScV	305456	308047	+	YER069W	ARG5,6
ScV	308996	311662	+	YER070W	RNR1
ScV	311996	312376	-	YER071C	TDA2
ScV	312855	313244	+	YER072W	VTC1
ScV	314078	315640	+	YER073W	ALD5
ScV	316298	317327	+	YIL069C	RPS24B
ScV	317611	318220	+	YER074W-A	YOS1
ScV	318436	321222	-	YER075C	PTP3
ScV	322613	323521	-	YER076C
ScV	324557	326623	-	YER077C
ScV	326828	328363	-	YER078C	ICP55
ScV	328941	329573	+	YER079W
ScV	329982	331865	+	YER080W	AIM9
ScV	332706	334115	+	YER081W	SER3
ScV	334293	335957	-	YER082C	UTP7
ScV	336196	337053	-	YER083C	GET2
ScV	337267	337473	+	YER084W
ScV	337641	338162	-	YER085C
ScV	338498	340228	+	YER086W	ILV1
ScV	340597	342327	+	YER087W	AIM10
ScV	342603	342851	-	YER087C-B	SBH1
ScV	343196	345208	-	YER088C	DOT6
ScV	345928	347322	-	YER089C	PTC2
ScV	347930	349453	+	YER090W	TRP2
ScV	349845	352148	-	YER091C	MET6
ScV	352836	353213	+	YER092W	IES5
ScV	353301	357593	-	YER093C	TSC11
ScV	357893	358381	-	YER093C-A	AIM11
ScV	358710	359327	-	YER094C	PUP3
ScV	359959	361161	+	YER095W	RAD51
ScV	361666	363204	+	YER096W	SHC1
ScV	365059	367323	+	YER098W	UBP9
ScV	367699	368442	-	YER099C	PRS2
ScV	369156	369908	+	YER100W	UBC6
ScV	370097	371389	-	YER101C	AST2
ScV	372693	373295	+	YER102W	RPS8B
ScV	374182	376110	+	YER103W	SSA4
ScV	376395	377021	+	YER104W	RTT105
ScV	377431	381606	-	YER105C	NUP157
ScV	381920	382828	+	YER106W	MAM1
ScV	383042	384139	-	YER107C	GLE2
ScV	384806	387244	-	YER109C	FLO8
ScV	388392	391733	-	YER110C	KAP123
ScV	392201	395485	-	YER111C	SWI4
ScV	396841	397404	+	YER112W	LSM4
ScV	397541	399661	-	YER113C	TMN3
ScV	400199	403321	-	YER114C	BOI2
ScV	403900	404475	-	YER115C	SPR6
ScV	404953	405777	-	YER116C	SLX8
ScV	406346	407407	+	YER117W	RPL23B
ScV	407557	408660	-	YER118C	SHO1
ScV	409101	410447	-	YER119C	AVT6
ScV	410739	411473	+	YER120W	SCS2
ScV	411979	412323	+	YER121W
ScV	412474	413955	-	YER122C	GLO3
ScV	414402	415976	+	YER123W	YCK3
ScV	416932	418653	-	YER124C	DSE1
ScV	419778	422207	+	YER125W	RSP5
ScV	422980	423765	-	YER126C	NSA2
ScV	424066	425139	+	YER127W	LCP5
ScV	425444	426055	+	YER128W
ScV	426866	430295	+	YER129W	SAK1
ScV	430629	431990	-	YER130C
ScV	433047	433991	+	YER131W	RPS26B
ScV	434731	439992	-	YER132C	PMD1
ScV	441628	443153	+	YER133W	GLC7
ScV	446462	446998	-	YER134C
ScV	447147	447539	-	YER135C
ScV	448810	450165	+	YER136W	GDI1
ScV	450567	450818	-	YER137C
ScV	465780	466460	-	YER139C	RTR1
ScV	466782	468452	+	YER140W
ScV	468676	470136	+	YER141W	COX15
ScV	470364	471254	-	YER142C	MAG1
ScV	471537	472823	+	YER143W	DDI1
ScV	473024	475441	-	YER144C	UBP5
ScV	475745	476959	-	YER145C	FTR1
ScV	477822	478103	+	YER146W	LSM5
ScV	478197	480071	-	YER147C	SCC4
ScV	480534	481256	+	YER148W	SPT15
ScV	481439	482701	-	YER149C	PEA2
ScV	483600	484046	+	YER150W	SPI1
ScV	484912	487650	-	YER151C	UBP3
ScV	487886	489217	-	YER152C
ScV	489270	490034	-	YER153C	PET122
ScV	490249	491457	+	YER154W	OXA1
ScV	491574	498077	-	YER155C	BEM2
ScV	498555	499535	-	YER156C
ScV	500018	502423	+	YER157W	COG3
ScV	503751	505478	-	YER158C
ScV	506430	506858	-	YER159C	BUR6
ScV	514445	515446	-	YER161C	SPT2
ScV	515728	517992	-	YER162C	RAD4
ScV	518182	518880	-	YER163C
ScV	520488	524894	+	YER164W	CHD1
ScV	525468	527201	+	YER165W	PAB1
ScV	527839	532554	+	YER166W	DNF1
ScV	533302	535857	+	YER167W	BCK2
ScV	536110	537699	-	YER168C	CCA1
ScV	538437	540827	+	YER169W	RPH1
ScV	541042	541746	+	YER170W	ADK2
ScV	542151	544487	+	YER171W	RAD3
ScV	544599	551090	-	YER172C	BRR2
ScV	551369	553348	+	YER173W	RAD24
ScV	553503	554237	-	YER174C	GRX4
ScV	554533	555432	-	YER175C	TMT1
ScV	556761	560126	+	YER176W	ECM32
ScV	560681	561484	+	YER177W	BMH1
ScV	561818	563149	+	YER178W	PDA1
ScV	563490	564586	+	YER179W	DMC1
ScV	564793	565596	-	YER180C	ISC10
ScV	565934	566191	-	YER180C-A	SLO1
ScV	567594	568328	+	YER182W	FMP10
ScV	568403	569038	-	YER183C	FAU1
ScV	571374	573758	-	YER184C
ScV	574532	575443	+	YER185W	PUG1
ScV	577525	577704	-	YER186C
ScV	580684	581736	+	YER187W
ScV	583191	589015	+	YHR219W
ScVI	1821	6453	+	YPL283W-A
ScVI	7379	8950	-	YHR216W	IMD2
ScVI	9844	11247	-	YAR071W	PHO11
ScVI	11984	12166	-	YJR154W
ScVI	13719	15587	-	YIL169C
ScVI	16158	16597	-	YHR213W-B
ScVI	17509	18546	-	YAR050W	FLO1
ScVI	21276	23852	-	YFL050C	ALR2
ScVI	24808	26679	+	YFL049W	SWP82
ScVI	26848	28185	-	YFL048C	EMP47
ScVI	28426	30570	+	YFL047W	RGD2
ScVI	30819	31442	+	YFL046W	FMP32
ScVI	31632	32396	-	YFL045C	SEC53
ScVI	32659	33564	-	YFL044C	OTU1
ScVI	33724	35748	-	YFL042C
ScVI	36742	36927	+	YFL041W-A
ScVI	37141	39009	+	YFL041W	FET5
ScVI	39352	40974	+	YFL040W
ScVI	41262	42908	-	YFL039C	ACT1
ScVI	43367	43987	-	YFL038C	YPT1
ScVI	44337	45710	+	YFL037W	TUB2
ScVI	46770	50825	+	YFL036W	RPO41
ScVI	51010	52028	-	YFL034C-B	MOB2
ScVI	52176	52963	-	YFL034C-A	RPL22B
ScVI	53471	56713	+	YFL034W
ScVI	57128	62443	-	YFL033C	RIM15
ScVI	63208	63900	+	YFL031W	HAC1
ScVI	64848	66005	+	YFL030W	AGX1
ScVI	66062	67168	-	YFL029C	CAK1
ScVI	67351	68220	-	YFL028C	CAF16
ScVI	68438	69931	-	YFL027C	GYP8
ScVI	70599	71894	+	YFL026W	STE2
ScVI	72164	75253	-	YFL025C	BST1
ScVI	75865	78396	-	YFL024C	EPL1
ScVI	79037	81457	+	YFL023W	BUD27
ScVI	81580	83091	-	YFL022C	FRS2
ScVI	84171	85592	+	YFL021W	GAT1
ScVI	87334	87702	-	YFL020C	PAU5
ScVI	89725	91224	-	YFL018C	LPD1
ScVI	91796	92029	+	YFL017W-A	SMX2
ScVI	92086	92565	-	YFL017C	GNA1
ScVI	92778	94313	-	YFL016C	MDJ1
ScVI	95327	95656	+	YFL014W	HSP12
ScVI	95949	98027	-	YFL013C	IES1
ScVI	98744	99190	+	YFL012W
ScVI	100441	102081	+	YFL011W	HXT10
ScVI	103203	103808	-	YFL010C	WWM1
ScVI	104210	106549	+	YFL009W	CDC4
ScVI	107493	111170	+	YFL008W	SMC1
ScVI	111543	117974	+	YFL007W	BLM10
ScVI	118398	119045	+	YFL005W	SEC4
ScVI	119875	122361	+	YFL004W	VTC2
ScVI	122586	125222	-	YFL003C	MSH4
ScVI	132335	134155	-	YFL002C	SPB4
ScVI	134353	135681	+	YFL001W	DEG1
ScVI	136331	136945	+	YFR001W	LOC1
ScVI	137237	139756	+	YFR002W	NIC96
ScVI	139878	140345	-	YFR003C	YPI1
ScVI	140614	141534	+	YFR004W	RPN11
ScVI	141748	143094	-	YFR005C	SAD1
ScVI	143522	144970	+	YFR006W
ScVI	152425	153486	+	YFR007W	YFH7
ScVI	153661	154326	+	YFR008W	FAR7
ScVI	155618	157876	+	YFR009W	GCN20
ScVI	158196	159695	+	YFR010W	UBP6
ScVI	159875	160387	-	YFR011C	AIM13
ScVI	161015	162412	+	YFR012W
ScVI	163016	165379	+	YFR013W	IOC3
ScVI	165630	166970	-	YFR014C	CMK1
ScVI	167346	169472	-	YFR015C	GSY1
ScVI	170123	173794	-	YFR016C
ScVI	175326	175913	-	YFR017C
ScVI	176194	177285	-	YFR018C
ScVI	177565	184379	+	YFR019W	FAB1
ScVI	185765	186463	+	YFR020W
ScVI	187839	189341	+	YFR021W	ATG18
ScVI	189860	192061	+	YFR022W	ROG3
ScVI	192903	194738	+	YFR023W	PES4
ScVI	194989	196498	-	YFR024C-A	LSB3
ScVI	196771	197778	-	YFR025C	HIS2
ScVI	199449	199958	-	YFR026C	ULI1
ScVI	201153	201998	+	YFR027W	ECO1
ScVI	202118	203773	-	YFR028C	CDC14
ScVI	204587	206623	+	YFR029W	PTR3
ScVI	206962	210069	+	YFR030W	MET10
ScVI	210245	213756	-	YFR031C	SMC2
ScVI	214163	215117	-	YIL018W	RPL2B
ScVI	215746	216615	-	YFR032C	RRT5
ScVI	216787	217629	-	YFR032C-B
ScVI	217982	218425	-	YFR033C	QCR6
ScVI	218681	219619	-	YFR034C	PHO4
ScVI	220623	220997	+	YFR036W	CDC26
ScVI	221147	222820	-	YFR037C	RSC8
ScVI	223014	225575	+	YFR038W	IRC5
ScVI	225646	227163	-	YFR039C
ScVI	227860	230871	+	YFR040W	SAP155
ScVI	230999	231886	-	YFR041C	ERJ5
ScVI	232089	232691	+	YFR042W	KEG1
ScVI	232745	233458	-	YFR043C	IRC6
ScVI	233623	235068	-	YFR044C	DUG1
ScVI	235631	236633	+	YFR045W
ScVI	236708	237793	-	YFR046C	CNN1
ScVI	237913	238800	-	YFR047C	BNA6
ScVI	239780	241768	+	YFR048W	RMD8
ScVI	242157	242528	+	YFR049W	YMR31
ScVI	242700	243500	-	YFR050C	PRE4
ScVI	243797	245437	-	YFR051C	RET2
ScVI	246140	246964	+	YFR052W	RPN12
ScVI	247227	248684	-	YFR053C	HXK1
ScVI	252475	252861	-	YFR054C
ScVI	257823	259025	+	YFR055W	IRC7
ScVII	979	2397	+	YGL172W	NUP49
ScVII	2668	4362	+	YGL171W	ROK1
ScVII	4431	5588	-	YGL170C	SPO74
ScVII	6362	7615	+	YGL169W	SUA5
ScVII	7892	10744	-	YGL167C	PMR1
ScVII	11404	12081	+	YGL166W	CUP2
ScVII	12253	13575	-	YGL164C	YRB30
ScVII	13982	16678	-	YGL163C	RAD54
ScVII	18413	19312	+	YGL162W	SUT1
ScVII	19485	20417	-	YGL161C	YIP5
ScVII	20836	22548	+	YGL160W	AIM14
ScVII	22996	24108	+	YGL159W
ScVII	27300	28838	+	YGL158W	RCK1
ScVII	29293	30336	+	YGL157W	ARI1
ScVII	30703	33954	+	YGL156W	AMS1
ScVII	34367	35497	+	YGL155W	CDC43
ScVII	35563	36381	-	YGL154C	LYS5
ScVII	36558	37583	+	YGL153W	PEX14
ScVII	37806	41204	+	YGL151W	NUT1
ScVII	41386	45855	-	YGL150C	INO80
ScVII	46681	47811	+	YGL148W	ARO2
ScVII	48036	48611	-	YGL147C	RPL9A
ScVII	49033	49968	-	YGL146C	RRT6
ScVII	50525	52630	+	YGL145W	TIP20
ScVII	52732	54789	-	YGL144C	ROG1
ScVII	54999	56240	-	YGL143C	MRF1
ScVII	56551	58401	-	YGL142C	GPI10
ScVII	58635	61367	+	YGL141W	HUL5
ScVII	61635	65294	-	YGL140C
ScVII	66013	68421	+	YGL139W	FLC3
ScVII	68791	69828	-	YGL138C
ScVII	70166	73035	+	YGL137W	SEC27
ScVII	73194	74156	-	YGL136C	MRM2
ScVII	74939	75592	+	YGL135W	RPL1B
ScVII	75961	77262	+	YGL134W	PCL10
ScVII	78005	81799	+	YGL133W	ITC1
ScVII	81946	86157	-	YGL131C	SNT2
ScVII	86443	87822	+	YGL130W	CEG1
ScVII	88021	89373	-	YGL129C	RSM23
ScVII	89595	91081	-	YGL128C	CWC23
ScVII	91303	92445	+	YGL126W	SCS3
ScVII	92819	94621	+	YGL125W	MET13
ScVII	95097	97031	-	YGL124C	MON1
ScVII	97936	98700	+	YGL123W	RPS2
ScVII	99243	100757	-	YGL122C	NAB2
ScVII	101012	101392	-	YGL121C	GPG1
ScVII	101866	104169	-	YGL120C	PRP43
ScVII	104674	106179	+	YGL119W	COQ8
ScVII	108742	109539	+	YGL117W
ScVII	110039	111871	+	YGL116W	CDC20
ScVII	112262	113230	+	YGL115W	SNF4
ScVII	113689	115866	+	YGL114W
ScVII	116161	118167	+	YGL113W	SLD3
ScVII	118407	119957	-	YGL112C	TAF6
ScVII	120207	121598	+	YGL111W	NSA1
ScVII	121767	123641	-	YGL110C	CUE3
ScVII	123878	124300	-	YGL108C
ScVII	124562	126502	-	YGL107C	RMD9
ScVII	126789	127238	+	YGL106W	MLC1
ScVII	127647	128777	+	YGL105W	ARC1
ScVII	128923	130383	-	YGL104C	VPS73
ScVII	131146	132231	+	YGL103W	RPL28
ScVII	132410	133057	+	YGL101W
ScVII	133451	134500	+	YGL100W	SEH1
ScVII	134848	136770	+	YGL099W	LSG1
ScVII	137559	138296	+	YGL098W	USE1
ScVII	141669	143117	+	YGL097W	SRM1
ScVII	145066	145797	+	YGL096W	TOS8
ScVII	148597	150330	-	YGL095C	VPS45
ScVII	150841	154188	-	YGL094C	PAN2
ScVII	154609	157362	+	YGL093W	SPC105
ScVII	157629	161615	+	YGL092W	NUP145
ScVII	161811	162797	-	YGL091C	NBP35
ScVII	163074	164339	+	YGL090W	LIF1
ScVII	164546	164908	-	YCR039C	MF(ALPHA)2
ScVII	166028	166716	-	YGL087C	MMS2
ScVII	166874	169123	+	YGL086W	MAD1
ScVII	169371	170195	+	YGL085W	LCL3
ScVII	170384	172066	-	YGL084C	GUP1
ScVII	172826	176740	+	YGL083W	SCY1
ScVII	177146	178099	+	YGL081W
ScVII	178396	178788	+	YGL080W	FMP37
ScVII	179204	179860	+	YGL079W	KXD1
ScVII	180048	181619	-	YGL078C	DBP3
ScVII	181984	183675	-	YGL077C	HNM1
ScVII	184093	185897	-	YGL076C	RPL7A
ScVII	186676	187839	-	YGL075C	MPS2
ScVII	188506	191007	+	YGL073W	HSF1
ScVII	191765	193837	+	YGL071W	AFT1
ScVII	194212	194544	-	YGL070C	RPB9
ScVII	194840	195424	+	YGL068W	MNP1
ScVII	195853	197007	+	YGL067W	NPY1
ScVII	197374	199335	+	YGL066W	SGF73
ScVII	199513	201024	-	YGL065C	ALG2
ScVII	201276	202961	-	YGL064C	MRH4
ScVII	203407	204519	+	YGL063W	PUS2
ScVII	204949	208485	+	YGL062W	PYC1
ScVII	208720	209463	-	YGL061C	DUO1
ScVII	209724	213450	+	YGL060W	YBP2
ScVII	213738	214253	+	YGL058W	RAD6
ScVII	214712	215575	-	YGL057C	GEP7
ScVII	215781	217328	-	YGL056C	SDS23
ScVII	218358	219890	+	YGL055W	OLE1
ScVII	220592	221008	-	YGL054C	ERV14
ScVII	222148	222873	+	YGL053W	PRM8
ScVII	224413	225234	+	YGL050W	TYW3
ScVII	225497	228241	-	YGL049C	TIF4632
ScVII	228706	229923	-	YGL048C	RPT6
ScVII	230188	230796	+	YGL047W	ALG13
ScVII	232735	234363	+	YGL045W	RIM8
ScVII	234779	235669	-	YGL044C	RNA15
ScVII	236116	237045	+	YGL043W	DST1
ScVII	237457	237921	+	YGL041W-A
ScVII	238159	239187	-	YGL040C	HEM2
ScVII	242600	243646	+	YGL039W
ScVII	244001	245443	-	YGL038C	OCH1
ScVII	245936	246586	-	YGL037C	PNC1
ScVII	247240	249972	+	YGL036W
ScVII	250154	251668	-	YGL035C	MIG1
ScVII	254183	254958	+	YGL033W	HOP2
ScVII	255028	255392	-	YGL032C	AGA2
ScVII	256026	256493	-	YGL031C	RPL24A
ScVII	257291	258325	+	YGL030W	RPL30
ScVII	258622	258984	+	YGL029W	CGR1
ScVII	259837	261480	-	YGL028C	SCW11
ScVII	262214	264715	-	YGL027C	CWH41
ScVII	264984	267107	-	YGL026C	TRP5
ScVII	267336	268631	-	YGL025C	PGD1
ScVII	268769	270676	-	YGL023C	PIB2
ScVII	270976	273132	+	YGL022W	STT3
ScVII	273357	275639	+	YGL021W	ALK1
ScVII	275735	276442	-	YGL020C	GET1
ScVII	276728	277564	+	YGL019W	CKB1
ScVII	277682	278236	-	YGL018C	JAC1
ScVII	278427	279938	+	YGL017W	ATE1
ScVII	280239	283484	+	YGL016W	KAP122
ScVII	283616	284008	-	YGL015C
ScVII	284713	287376	+	YGL014W	PUF4
ScVII	287659	290871	-	YGL013C	PDR1
ScVII	291428	292849	+	YGL012W	ERG4
ScVII	293062	293820	-	YGL011C	SCL1
ScVII	294118	294642	+	YGL010W
ScVII	294886	297225	-	YGL009C	LEU1
ScVII	298485	301241	-	YGL008C	PMA1
ScVII	304491	308012	+	YGL006W	PMC1
ScVII	308278	309117	-	YGL005C	COG7
ScVII	309273	310526	-	YGL004C	RPN14
ScVII	311044	312744	-	YGL003C	CDH1
ScVII	313087	313737	+	YGL002W	ERP6
ScVII	314023	315072	-	YGL001C	ERG26
ScVII	315696	316610	-	YGR001C	AML1
ScVII	317034	318464	-	YGR002C	SWC4
ScVII	318690	320924	+	YGR003W	CUL3
ScVII	321496	322884	+	YGR004W	PEX31
ScVII	323215	324417	-	YGR005C	TFG2
ScVII	324628	325383	+	YGR006W	PRP18
ScVII	325527	326498	+	YGR007W	ECT1
ScVII	326668	326922	-	YGR008C	STF2
ScVII	327602	329557	-	YGR009C	SEC9
ScVII	330100	331287	+	YGR010W	NMA2
ScVII	331714	332895	+	YGR012W
ScVII	333109	334971	+	YGR013W	SNU71
ScVII	335498	339331	+	YGR014W	MSB2
ScVII	339558	340544	-	YGR015C
ScVII	340729	341301	+	YGR016W
ScVII	342255	343148	+	YGR017W
ScVII	343697	345112	+	YGR019W	UGA1
ScVII	345438	345794	-	YGR020C	VMA7
ScVII	346097	346969	+	YGR021C	HAH1
ScVII	347723	348411	-	YGR022C
ScVII	348954	349460	+	YGR023W	MTL1
ScVII	350410	351123	-	YGR024C	THG1
ScVII	351512	352348	+	YGR026W
ScVII	352659	352985	-	YGR027C	RPS25A
ScVII	354464	355552	+	YGR028W	MSP1
ScVII	355814	356572	+	YGR029W	ERV1
ScVII	357946	358422	-	YGR030C	POP6
ScVII	358716	359744	+	YGR031W	IMO32
ScVII	360539	366226	+	YGR032W	GSC2
ScVII	366523	367242	-	YGR033C	TIM21
ScVII	368006	369157	+	YGR034W	RPL26B
ScVII	369318	369668	-	YGR035C
ScVII	370394	371113	-	YGR036C	CAX4
ScVII	371975	372238	-	YGR037C	ACB1
ScVII	372927	373595	+	YGR038W	ORM1
ScVII	376102	377208	+	YGR040W	KSS1
ScVII	378191	379834	+	YGR041W	BUD9
ScVII	380180	380995	+	YGR042W
ScVII	381139	382140	-	YGR043C	NQM1
ScVII	383687	384589	-	YGR044C	RME1
ScVII	385655	386749	+	YGR046W	TAM41
ScVII	387089	390166	-	YGR047C	TFC4
ScVII	390523	391608	+	YGR048W	UFD1
ScVII	392012	392575	+	YGR049W	SCM4
ScVII	394283	395392	+	YGR052W	FMP48
ScVII	395673	396524	-	YGR053C
ScVII	397378	399306	+	YGR054W
ScVII	400113	401837	+	YGR055W	MUP1
ScVII	402356	405142	+	YGR056W	RSC1
ScVII	405468	406196	-	YGR057C	LST7
ScVII	406832	407839	+	YGR058W	PEF1
ScVII	408261	409799	+	YGR059W	SPR3
ScVII	411252	412181	+	YGR060W	ERG25
ScVII	412570	416646	-	YGR061C	ADE6
ScVII	417000	417947	-	YGR062C	COX18
ScVII	418176	418484	-	YGR063C	SPT4
ScVII	418737	420518	-	YGR065C	VHT1
ScVII	421581	422459	-	YGR066C
ScVII	423032	425239	-	YGR067C
ScVII	425984	427744	-	YGR068C	ART5
ScVII	428441	431908	+	YGR070W	ROM1
ScVII	432116	434698	-	YGR071C	ENV11
ScVII	434939	436102	+	YGR072W	UPF3
ScVII	436780	437508	-	YGR075C	PRP38
ScVII	437738	438211	-	YGR076C	MRPL25
ScVII	438378	440147	-	YGR077C	PEX8
ScVII	440402	441001	-	YGR078C	PAC10
ScVII	441498	442439	+	YGR079W
ScVII	442617	443615	+	YGR080W	TWF1
ScVII	443755	444387	-	YGR081C	SLX9
ScVII	444650	445201	+	YGR082W	TOM20
ScVII	445464	447419	-	YGR083C	GCD2
ScVII	447727	448746	-	YGR084C	MRP13
ScVII	448987	449511	-	YGR085C	RPL11B
ScVII	450198	451217	-	YGR086C	PIL1
ScVII	451890	453581	-	YGR087C	PDC6
ScVII	455216	456904	+	YGR088W	CTT1
ScVII	457945	460350	+	YGR089W	NNF2
ScVII	462939	466652	+	YGR090W	UTP22
ScVII	466922	468406	+	YGR091W	PRP31
ScVII	468770	470488	+	YGR092W	DBF2
ScVII	470969	472492	+	YGR093W	DRN1
ScVII	472905	476081	+	YGR094W	VAS1
ScVII	476258	476929	-	YGR095C	RRP46
ScVII	477207	478151	+	YGR096W	TPC1
ScVII	479284	482724	+	YGR097W	ASK10
ScVII	483155	488047	-	YGR098C	ESP1
ScVII	488488	490554	+	YGR099W	TEL2
ScVII	490834	493686	+	YGR100W	MDR1
ScVII	493952	494992	+	YGR101W	PCP1
ScVII	495173	495724	-	YGR102C
ScVII	496006	497835	+	YGR103W	NOP7
ScVII	498044	498967	-	YGR104C	SRB5
ScVII	499199	499432	+	YGR105W	VMA21
ScVII	499589	500386	-	YGR106C	VOA1
ScVII	516059	517474	+	YGR108W	CLB1
ScVII	517781	518923	-	YGR109C	CLB6
ScVII	520767	522104	+	YGR110W	CLD1
ScVII	522883	524085	+	YGR111W
ScVII	524413	525582	+	YGR112W	SHY1
ScVII	525948	526979	+	YGR113W	DAM1
ScVII	527470	531825	+	YGR116W	SPT6
ScVII	532086	533519	-	YGR117C
ScVII	533956	534952	+	YPR132W	RPS23B
ScVII	535140	536768	-	YGR119C	NUP57
ScVII	537130	537957	-	YGR120C	COG2
ScVII	538545	540023	-	YGR121C	MEP1
ScVII	541045	542253	+	YGR122W
ScVII	549639	551180	-	YGR123C	PPT1
ScVII	552917	554635	+	YGR124W	ASN2
ScVII	555284	558394	+	YGR125W
ScVII	558794	559486	+	YGR126W
ScVII	559737	560675	+	YGR127W
ScVII	560889	563030	-	YGR128C	UTP8
ScVII	563339	563986	+	YGR129W	SYF2
ScVII	564333	566849	-	YGR130C
ScVII	567855	568256	+	YGR131W	FHN1
ScVII	568595	569458	-	YGR132C	PHB1
ScVII	569902	570453	+	YGR133W	PEX4
ScVII	570776	574144	+	YGR134W	CAF130
ScVII	574398	575174	+	YGR135W	PRE9
ScVII	575434	576159	+	YGR136W	LSB1
ScVII	576769	578613	-	YGR138C	TPO2
ScVII	580436	583306	+	YGR140W	CBF2
ScVII	583720	584979	+	YGR141W	VPS62
ScVII	585461	586693	+	YGR142W	BTN2
ScVII	588200	590515	+	YGR143W	SKN1
ScVII	593405	594385	+	YGR144W	THI4
ScVII	594773	596896	+	YGR145W	ENP2
ScVII	597217	597852	-	YGR146C	ECL1
ScVII	599050	599916	-	YGR147C	NAT2
ScVII	600308	600775	-	YGR148C	RPL24B
ScVII	602027	603325	+	YGR149W
ScVII	603459	606053	-	YGR150C	CCM1
ScVII	607671	608489	-	YGR152C	RSR1
ScVII	609089	609742	+	YGR153W
ScVII	609795	610865	-	YGR154C	GTO1
ScVII	611540	613063	+	YGR155W	CYS4
ScVII	613543	614820	+	YGR156W	PTI1
ScVII	615438	618047	+	YGR157W	CHO2
ScVII	618269	619021	-	YGR158C	MTR3
ScVII	619413	620663	-	YGR159C	NSR1
ScVII	621627	622418	-	YGR161C	RTS3
ScVII	623225	623503	+	YGR161W-C
ScVII	625172	628030	+	YGR162W	TIF4631
ScVII	628666	629691	+	YGR163W	GTR2
ScVII	630231	631268	+	YGR165W	MRPS35
ScVII	631630	633312	+	YGR166W	TRS65
ScVII	633571	634278	+	YGR167W	CLC1
ScVII	634473	635603	-	YGR168C
ScVII	635810	637024	-	YGR169C	PUS6
ScVII	637509	637787	-	YGR169C-A
ScVII	638267	641683	+	YGR170W	PSD2
ScVII	641949	643676	-	YGR171C	MSM1
ScVII	643970	644716	-	YGR172C	YIP1
ScVII	644979	646085	+	YGR173W	RBG2
ScVII	647013	647456	-	YGR174C	CBP4
ScVII	648055	649545	-	YGR175C	ERG1
ScVII	649935	651542	-	YGR177C	ATF2
ScVII	652152	654320	-	YGR178C	PBP1
ScVII	654779	655999	-	YGR179C	OKP1
ScVII	656368	657405	-	YGR180C	RNR4
ScVII	659390	659707	+	YGR181W	TIM13
ScVII	659721	660685	-	YGR183C	QCR9
ScVII	661009	666861	-	YGR184C	UBR1
ScVII	667443	668627	-	YGR185C	TYS1
ScVII	668881	671088	+	YGR186W	TFG1
ScVII	671340	672524	-	YGR187C	HGH1
ScVII	673153	676221	-	YGR188C	BUB1
ScVII	677779	679287	-	YGR189C	CRH1
ScVII	681513	683324	+	YGR191W	HIP1
ScVII	683909	684907	-	YGR192C	TDH3
ScVII	685606	686838	-	YGR193C	PDX1
ScVII	687168	688988	-	YGR194C	XKS1
ScVII	689983	690723	+	YGR195W	SKI6
ScVII	690834	693287	-	YGR196C	FYV8
ScVII	693598	695241	-	YGR197C	SNG1
ScVII	695793	698246	+	YGR198W	YPP1
ScVII	698602	700881	+	YGR199W	PMT6
ScVII	701004	703370	-	YGR200C	ELP2
ScVII	703620	704297	-	YGR201C
ScVII	704574	705848	-	YGR202C	PCT1
ScVII	706338	706784	+	YGR203W	YCH1
ScVII	707035	709875	+	YGR204W	ADE3
ScVII	710313	711185	+	YGR205W	TDA10
ScVII	711513	711818	+	YGR206W	MVB12
ScVII	711924	712709	-	YGR207C	CIR1
ScVII	712964	713893	+	YGR208W	SER2
ScVII	713994	714308	-	YGR209C	TRX2
ScVII	714584	715819	-	YGR210C
ScVII	716322	717782	+	YGR211W	ZPR1
ScVII	718122	719528	+	YGR212W	SLI1
ScVII	719594	720547	-	YGR213C	RTA1
ScVII	721637	722873	+	YGR214W	RPS0A
ScVII	723259	723591	+	YGR215W	RSM27
ScVII	723717	725546	-	YGR216C	GPI1
ScVII	725780	731898	+	YGR217W	CCH1
ScVII	733252	736506	+	YGR218W	CRM1
ScVII	736785	737594	-	YGR220C	MRPL9
ScVII	737835	739703	-	YGR221C	TOS2
ScVII	740631	741512	+	YGR222W	PET54
ScVII	741577	742923	-	YGR223C	HSV2
ScVII	743514	745355	+	YGR224W	AZR1
ScVII	745853	747727	+	YGR225W	AMA1
ScVII	748131	749708	+	YGR227W	DIE2
ScVII	750099	751616	-	YGR229C	SMI1
ScVII	752613	753026	+	YGR230W	BNS1
ScVII	753267	754199	-	YGR231C	PHB2
ScVII	754680	755369	+	YGR232W	NAS6
ScVII	755397	758930	-	YGR233C	PHO81
ScVII	760619	761818	+	YGR234W	YHB1
ScVII	762075	762776	-	YGR235C	MOS2
ScVII	763245	763532	-	YGR236C	SPG1
ScVII	764010	766367	-	YGR237C
ScVII	766752	769400	-	YGR238C	KEL2
ScVII	769897	770763	-	YGR239C	PEX21
ScVII	771482	774445	-	YGR240C	PFK1
ScVII	775587	777293	-	YGR241C	YAP1802
ScVII	778048	778488	+	YGR243W	FMP43
ScVII	778746	780029	-	YGR244C	LSC2
ScVII	780475	782778	-	YGR245C	SDA1
ScVII	783177	784967	-	YGR246C	BRF1
ScVII	785660	786379	+	YGR247W	CPD1
ScVII	786649	787416	+	YGR248W	SOL4
ScVII	788729	790099	+	YGR249W	MGA1
ScVII	791852	794197	-	YGR250C
ScVII	796310	796900	+	YGR251W
ScVII	797540	798859	+	YGR252W	GCN5
ScVII	799029	799811	-	YGR253C	PUP2
ScVII	801598	802911	+	YGR254W	ENO1
ScVII	803194	804633	-	YGR255C	COQ6
ScVII	805297	806775	+	YGR256W	GND2
ScVII	806878	807978	-	YGR257C	MTM1
ScVII	808343	811438	-	YGR258C	RAD2
ScVII	813132	814736	+	YGR260W	TNA1
ScVII	814967	817396	-	YGR261C	APL6
ScVII	817620	818405	-	YGR262C	BUD32
ScVII	818611	819885	-	YGR263C	SAY1
ScVII	820242	822497	-	YGR264C	MES1
ScVII	823300	825405	+	YGR266W
ScVII	825649	826380	-	YGR267C	FOL2
ScVII	826703	827299	-	YGR268C	HUA1
ScVII	828016	832155	+	YGR270W	YTA7
ScVII	832437	838340	+	YGR271W	SLH1
ScVII	838446	839147	-	YGR271C-A	EFG1
ScVII	839321	839884	-	YGR273C
ScVII	840540	843740	-	YGR274C	TAF1
ScVII	843834	844394	+	YGR275W	RTT102
ScVII	844458	846119	-	YGR276C	RNH70
ScVII	846283	847200	-	YGR277C	CAB4
ScVII	847370	849103	+	YGR278W	CWC22
ScVII	849426	850586	-	YGR279C	SCW4
ScVII	851536	852351	-	YGR280C	PXR1
ScVII	853429	857862	+	YGR281W	YOR1
ScVII	858387	859328	-	YGR282C	BGL2
ScVII	859619	860644	-	YGR283C
ScVII	861262	862194	-	YGR284C	ERV29
ScVIII	1423	6064	-	YEL077C
ScVIII	1750	5941	+	YPL283W-A
ScVIII	7690	8061	-	YKL224C	PAU16
ScVIII	9332	10039	+	YHL044W
ScVIII	10667	11884	+	YHL043W	ECM34
ScVIII	13390	13608	+	YHL041W
ScVIII	14852	16735	-	YHL040C	ARN1
ScVIII	17547	19304	+	YHL039W	EFM1
ScVIII	19381	21273	-	YHL038C	CBP2
ScVIII	22005	23645	+	YHL036W	MUP3
ScVIII	23742	28520	-	YHL035C	VMR1
ScVIII	28956	29840	-	YHL034C	SBP1
ScVIII	31018	31788	-	YLL045C	RPL8B
ScVIII	32146	34162	-	YHL032C	GUT1
ScVIII	34570	35241	-	YHL031C	GOS1
ScVIII	36250	41430	+	YHL030W	ECM29
ScVIII	41669	43708	-	YHL029C	OCA5
ScVIII	44495	46345	+	YHL028W	WSC4
ScVIII	46875	48751	+	YHL027W	RIM101
ScVIII	49202	49927	-	YHL026C
ScVIII	50611	51607	+	YHL025W	SNF6
ScVIII	52458	54598	+	YHL024W	RIM4
ScVIII	54930	58333	-	YHL023C	NPR3
ScVIII	58716	59913	-	YHL022C	SPO11
ScVIII	60218	61615	-	YHL021C	AIM17
ScVIII	62016	63206	-	YHL020C	OPI1
ScVIII	63485	65301	-	YHL019C	APM2
ScVIII	65461	65823	+	YHL018W
ScVIII	66028	67626	+	YHL017W
ScVIII	67786	69993	-	YHL016C	DUR3
ScVIII	71162	71527	+	YHL015W	RPS20
ScVIII	71837	73054	-	YHL014C	YLF2
[truncated: 8,635 more rows]

## Sheet: Additional File 1B
Additional File 1B: Added sequence in the nanopore assembly relative to the van den Broek et al 2015 assembly
The contigs from van den Broek et al were alligned to the nanopore sequence. Regions from the nanopore assembly to which none of the contigs allignes are shown.
For each region, the coordinates of the unaligned region are shown, along with its size (bp), the systematic names and the names of the genes in harbours.
Chromosome	Start	End	Size	Genes	Gene names
CBS1483_Sc01_polished_corrected_pilon	200425	208794	8370	YEL049W, YFL067W, YHL050C	PAU2, YFL067W, YHL050C
CBS1483_Sc01_polished_corrected_pilon	190402	190915	514	YHR211W	FLO5
CBS1483_Sc01_polished_corrected_pilon	1	18999	18999	YHR219W, YBL113C, YPL283W-A, YEL049W, YAL067C, YAL063C	YHR219W, YBL113C, YPL283W-A, PAU2, SEO1, FLO9
CBS1483_Sc01_polished_corrected_pilon	172898	172995	98	YAR033W	MST28
CBS1483_Sc02_polished_pilon	796606	812290	15685	YNL336W, YIL162W, YER185W, YER189W, YBL113C, YPL283W-A, YML083C, YAL028W, YHR219W	COS1, SUC2, PUG1, YER189W, YBL113C, YPL283W-A, YML083C, FRT2, YHR219W
CBS1483_Sc02_polished_pilon	288998	289130	133	YBR031W	RPL4A
CBS1483_Sc02_polished_pilon	787886	790171	2286	YBR297W, YBR298C	MAL33, MAL31
CBS1483_Sc02_polished_pilon	321258	321480	223	YBR048W	RPS11B
CBS1483_Sc02_polished_pilon	191462	196189	4728	YBL015W	ACH1
CBS1483_Sc02_polished_pilon	795517	795916	400	YBL108C-A	PAU9
CBS1483_Sc02_polished_pilon	1	8152	8152	YBL113C, YLR461W	YBL113C, PAU4
CBS1483_Sc02_polished_pilon	578046	578241	196	YBR181C	RPS6B
CBS1483_Sc04_polished_pilon	395478	395719	242	YDL039C	PRM7
CBS1483_Sc04_polished_pilon	1260023	1260076	54	YDR420W	HKR1
CBS1483_Sc04_polished_pilon	57417	57879	463	YDL229W	SSB1
CBS1483_Sc04_polished_pilon	1196287	1196951	665	YOR133W	EFT1
CBS1483_Sc04_polished_pilon	1	5496	5496	YBL113C	YBL113C
CBS1483_Sc04_polished_pilon	1473075	1480484	7410	YLR461W, YPL283W-A, YBL113C	PAU4, YPL283W-A, YBL113C
CBS1483_Sc04_polished_pilon	261674	261832	159	YDL117W	CYK3
CBS1483_Sc04_polished_pilon	387496	387753	258	YDL043C	PRP11
CBS1483_Sc04_polished_pilon	676318	676654	337	YDR117C	TMA64
CBS1483_Sc04_polished_pilon	982455	988019	5565	YDR277C	MTH1
CBS1483_Sc04_polished_pilon	1014107	1014217	111	YDR291W	HRQ1
CBS1483_Sc05_polished_pilon	583956	586728	2773	YHR219W	YHR219W
CBS1483_Sc05_polished_pilon	21345	23642	2298	YNR073C, YEL069C	YNR073C, HXT13
CBS1483_Sc05_polished_pilon	1	7434	7434	YHR219W, YBL113C, YPR202W	YHR219W, YBL113C, YPR202W
CBS1483_Sc06_polished_pilon	1	4468	4468	YPL283W-A	YPL283W-A
CBS1483_Sc08_polished_pilon	525025	526371	1347	YOL156W	HXT11
CBS1483_Sc08_polished_pilon	526944	547874	20931	YJL221C, YJL222W, YCR102C, YCR102W-A, YBL108C-A, YER189W, YHR219W, YHL050C	IMA4, VTH2, YCR102C, YCR102W-A, PAU9, YER189W, YHR219W, YHL050C
CBS1483_Sc08_polished_pilon	61916	62325	410	YHL020C	OPI1
CBS1483_Sc08_polished_pilon	517886	523339	5454	YIL169C	YIL169C
CBS1483_Sc08_polished_pilon	58357	58802	446	YHL022C	SPO11
CBS1483_Sc08_polished_pilon	1	8494	8494	YEL077C, YPL283W-A, YKL224C	YEL077C, YPL283W-A, PAU16
CBS1483_Sc09_polished_pilon	1	8840	8840	YLR461W, YJL222W	PAU4, VTH2
CBS1483_Sc09_polished_pilon	12209	13599	1391	YOL156W	HXT11
CBS1483_Sc09_polished_pilon	418625	426203	7579	YPL282C, YPL283W-A, YLR466W	PAU22, YPL283W-A, YRF1-4
CBS1483_Sc09_polished_pilon	31475	31771	297	YIL162W	SUC2
CBS1483_Sc09_polished_pilon	14676	19303	4628	YIL169C	YIL169C
CBS1483_Sc09_polished_pilon	9919	11279	1361	YOL157C	IMA2
CBS1483_Sc10-Seub10_polished_pilon	756730	772632	15903	YFL062W, YDR011W	COS4, SNQ2
CBS1483_Sc10-Seub10_polished_pilon	20169	22561	2393	YOL157C	IMA2
CBS1483_Sc10-Seub10_polished_pilon	1	8711	8711	YLR466W, YPR202W, YBL108C-A	YRF1-4, YPR202W, PAU9
CBS1483_Sc10-Seub10_polished_pilon	123661	123727	67	YJL158C, YJL159W	CIS3, HSP150
CBS1483_Sc10-Seub10_polished_pilon	747377	748940	1564	YNR073C	YNR073C
CBS1483_Sc11_polished_pilon	659222	662864	3643	YBR298C, YGR292W	MAL31, MAL12
CBS1483_Sc11_polished_pilon	495709	496043	335	YKR023W	YKR023W
CBS1483_Sc11_polished_pilon	1224	15619	14396	YBL113C, YPR204W, YPR202W, YBL108C-A, YKL222C, YKL221W, YKL220C	YBL113C, YPR204W, YPR202W, PAU9, YKL222C, MCH2, FRE2
CBS1483_Sc11_polished_pilon	656967	657186	220	YPR196W	YPR196W
CBS1483_Sc11_polished_pilon	475554	475580	27	YKR013W	PRY2
CBS1483_Sc12_polished_corrected_pilon	495551	552235	56685	YJL084C	ART3
CBS1483_Sc12_polished_corrected_pilon	1	8485	8485	YJL225C, YHL050C, YER189W, YBL108C-A	YJL225C, YHL050C, YER189W, PAU9
CBS1483_Sc12_polished_corrected_pilon	91157	92242	1086	YLL024C	SSA2
CBS1483_Sc12_polished_corrected_pilon	1116376	1128411	12036	YCR102C, YBL108C-A, YPR202W, YFL064C, YBL113C, YPR204W	YCR102C, PAU9, YPR202W, YFL064C, YBL113C, YPR204W
CBS1483_Sc12_polished_corrected_pilon	996983	1009474	12492	YLR410W, YLR411W, YLR413W	VIP1, CTR3, YLR413W
CBS1483_Sc12_polished_corrected_pilon	1074302	1079871	5570	YLR443W	ECM7
CBS1483_Sc12_polished_corrected_pilon	443391	477588	34198	YJL084C, YLR154C-H	ART3, YLR154C-H
CBS1483_Sc13_polished_pilon	268346	268594	249	YMR006C	PLB2
CBS1483_Sc13_polished_pilon	142560	142642	83	YML065W	ORC1
CBS1483_Sc13_polished_pilon	576036	578346	2311	YMR170C	ALD2
CBS1483_Sc13_polished_pilon	1	8246	8246	YHR219W, YPR202W, YPL283W-A, YNL336W	YHR219W, YPR202W, YPL283W-A, COS1
CBS1483_Sc13_polished_pilon	580073	580510	438	YMR170C	ALD2
CBS1483_Sc13_polished_pilon	859874	872991	13118	YMR302C, YMR303C, YMR304W, YMR305C, YMR306W	YME2, ADH2, UBP15, SCW10, FKS3
CBS1483_Sc14_polished_pilon	750720	750993	274	YNR065C	YNR065C
CBS1483_Sc14_polished_pilon	258688	258892	205	YNL209W	SSB2
CBS1483_Sc14_polished_pilon	5114	13113	8000	YER185W, YIL162W	PUG1, SUC2
CBS1483_Sc14_polished_pilon	573486	573797	312	YNL022C	YNL022C
CBS1483_Sc14_polished_pilon	1	2201	2201	YBL113C	YBL113C
CBS1483_Sc14_polished_pilon	563954	564226	273	YNL034W	YNL034W
CBS1483_Sc14_polished_pilon	590994	595073	4080	YNL019C, YNL034W	YNL019C, YNL034W
CBS1483_Sc14_polished_pilon	774698	783474	8777	YBL108C-A, YPR202W, YIL177C, YHL050C, YHR219W	PAU9, YPR202W, YIL177C, YHL050C, YHR219W
CBS1483_Sc15-Sc11_polished_pilon	286302	287211	910	YOL018C	TLG2
CBS1483_Sc15-Sc11_polished_pilon	176360	176635	276	YOL076W	MDM20
CBS1483_Sc15-Sc11_polished_pilon	1	5933	5933	YBL113C, YPL283W-A	YBL113C, YPL283W-A
CBS1483_Sc15-Sc11_polished_pilon	14655	23978	9324	YJL222W, YOL157C, YGR287C, YJL219W, YOL156W, YIL169C	VTH2, IMA2, IMA1, HXT9, HXT11, YIL169C
CBS1483_Sc15-Sc11_polished_pilon	232593	232632	40	YOL051W	GAL11
CBS1483_Sc15-Sc11_polished_pilon	339938	340723	786	YOR009W	TIR4
CBS1483_Sc15-Sc11_polished_pilon	1051771	1060500	8730	YOL161C, YFL064C, YBL113C	PAU20, YFL064C, YBL113C
CBS1483_Sc15-Sc11_polished_pilon	342030	342076	47	YOR010C	TIR2
CBS1483_Sc15-Sc11_polished_pilon	6650	8139	1490	YBL108C-A	PAU9
CBS1483_Sc16_polished_pilon	920290	926828	6539	YPL283W-A, YBL113C	YPL283W-A, YBL113C
CBS1483_Sc16_polished_pilon	843147	848564	5418	YPR160W, YPR161C, YPR162C, YPR163C	GPH1, SGV1, ORC4, TIF3
CBS1483_Sc16_polished_pilon	1	2227	2227	YPL283C, YBL113C, YPL283W-A	YRF1-7, YBL113C, YPL283W-A
CBS1483_Sc16_polished_pilon	4878	99329	94452	YMR325W, YPL281C, YPL280W, YOR390W, YPL278C, YPL277C, YOR388C, YPL274W, YPL273W, YPL272C, YPL271W, YPL270W, YPL269W, YPL268W, YPL267W, YPL266W, YPL265W, YPL264C, YPL263C, YPL262W, YPL260W, YPL259C, YPL258C, YPL257W, YPL256C, YPL255W, YPL254W, YPL253C, YPL252C, YPL250C, YPL249C-A, YPL249C, YPL248C, YPL247C, YPL246C, YPL245W, YPL244C, YPL243W, YPL242C, YPL241C, YMR186W	PAU19, ERR2, HSP32, YOR390W, YPL278C, YPL277C, FDH1, SAM3, SAM4, YPL272C, ATP15, MDL2, KAR9, PLC1, ACM1, DIM1, DIP5, YPL264C, KEL3, FUM1, YPL260W, APM1, THI21, YPL257W, CLN2, BBP1, HFI1, VIK1, YAH1, ICY2, RPL36B, GYP5, GAL4, YPL247C, RBD2, YPL245W, HUT1, SRP68, IQG1, CIN2, HSC
CBS1483_Seub01_polished_pilon	128514	128940	427	YLL024C	SSA2
CBS1483_Seub01_polished_pilon	1	16112	16112	YIL169C, YKL071W, YJL213W, YAL063C	YIL169C, YKL071W, YJL213W, FLO9
CBS1483_Seub01_polished_pilon	166577	183365	16789	YHR211W, YJL213W, YKL071W, YIL169C	FLO5, YJL213W, YKL071W, YIL169C
CBS1483_Seub02-04_polished_pilon	344580	345480	901	YDR037W	KRS1
CBS1483_Seub02-04_polished_pilon	868472	868677	206	YHR066W	SSF1
CBS1483_Seub02-04_polished_pilon	1	10082	10082	YOL158C, YOL157C	ENB1, IMA2
CBS1483_Seub02-04_polished_pilon	1097504	1097555	52	YDR432W	NPL3
CBS1483_Seub02-04_polished_pilon	1011574	1013200	1627	YOR133W	EFT1
CBS1483_Seub02-04_polished_pilon	929954	933369	3416	YDR343C	HXT6
CBS1483_Seub02-04_polished_pilon	13646	16676	3031	YFL060C, YFL059W, YDL244W	SNO3, SNZ3, THI13
CBS1483_Seub03-Sc03_polished_pilon	95934	95976	43	YCL010C	SGF29
CBS1483_Seub03-Sc03_polished_pilon	299407	311639	12233	YCR102C, YOL161C, YEL075C, YHL050C, YHR219W	YCR102C, PAU20, YEL075C, YHL050C, YHR219W
CBS1483_Seub04-02_polished_pilon	985145	985331	187	YOL155C	HPF1
CBS1483_Seub04-02_polished_pilon	475732	475878	147	YBR031W	RPL4A
CBS1483_Seub04-02_polished_pilon	42847	44164	1318	YDL229W	SSB1
CBS1483_Seub04-02_polished_pilon	957225	957254	30	YBR289W	SNF5
CBS1483_Seub04-02_polished_pilon	604830	605156	327	YBR092C	PHO3
CBS1483_Seub04-02_polished_pilon	606843	606889	47	YBR092C	PHO3
CBS1483_Seub04-02_polished_pilon	654826	655195	370	YPR080W	TEF1
CBS1483_Seub05_polished_pilon	549229	580717	31489	YGL257C, YJL214W, YHR096C, YJL214W, YJL216C, YFL052W, YPR196W, YBR298C, YOL156W, YIL171W, YGR287C, YOL157C, YBL108C-A	MNT2, HXT8, HXT5, HXT8, IMA5, YFL052W, YPR196W, MAL31, HXT11, YIL171W, IMA1, IMA2, PAU9
CBS1483_Seub05_polished_pilon	6244	6953	710	YFL062W	COS4
CBS1483_Seub06_polished_pilon	9602	10179	578	YKR102W	FLO10
CBS1483_Seub06_polished_pilon	99518	99896	379	YFL009W	CDC4
CBS1483_Seub06_polished_pilon	79510	79858	349	YOL161C	PAU20
CBS1483_Seub07-Sc07_polished_pilon	1	8959	8959	YBL113C, YPL283W-A, YBL108C-A	YBL113C, YPL283W-A, PAU9
CBS1483_Seub07-Sc07_polished_pilon	850886	851263	378	YJR009C	TDH2
CBS1483_Seub08-15_polished_pilon	804485	804789	305	YFL060C	SNO3
CBS1483_Seub08-15_polished_pilon	342410	342489	80	YOR140W	SFL1
CBS1483_Seub08-15_polished_pilon	1	11269	11269	YAR071W, YJR154W, YCR102C, YOL154W	PHO11, YJR154W, YCR102C, ZPS1
CBS1483_Seub09_polished_pilon	316967	317879	913	YFL011W	HXT10
CBS1483_Seub09_polished_pilon	296029	296110	82	YIL018W	RPL2B
CBS1483_Seub09_polished_pilon	1	14857	14857	YGL262W, YDR011W, YFL062W	YGL262W, SNQ2, COS4
CBS1483_Seub09_polished_pilon	368947	370423	1477	YIR019C	FLO11
CBS1483_Seub10-Sc10_polished_pilon	1	12918	12918	YIL169C, YKL071W, YJL213W	YIL169C, YKL071W, YJL213W
CBS1483_Seub10-Sc10_polished_pilon	670635	698708	28074	YIL169C, HXT12, YOL156W, YOL157C, YJL222W, YCR102C, YER189W, YHR219W, YPL283C	YIL169C, HXT12, HXT11, IMA2, VTH2, YCR102C, YER189W, YHR219W, YRF1-7
CBS1483_Seub10-Sc10_polished_pilon	133952	134583	632	YKR059W	TIF1
CBS1483_Seub11_polished_pilon	138427	138763	337	YKL163W	PIR3
CBS1483_Seub12_polished_pilon	99878	100089	212	YEL049W	PAU2
CBS1483_Seub12_polished_pilon	1	5512	5512	YER187W	YER187W
CBS1483_Seub13-Sc13_polished_pilon	963192	964488	1297	YJR161C	COS5
CBS1483_Seub13-Sc13_polished_pilon	615379	615867	489	YMR170C	ALD2
CBS1483_Seub13-Sc13_polished_pilon	646345	646416	72	YMR186W	HSC82
CBS1483_Seub13-Sc13_polished_pilon	622166	622503	338	YMR173W	DDR48
CBS1483_Seub13-Sc13_polished_pilon	931968	934566	2599	YPL273W, YPL274W	SAM4, SAM3
CBS1483_Seub13-Sc13_polished_pilon	1	31426	31426	YOL161C, YOL158C, YGR287C, YJL219W, YBR298C, YPR196W, YGR288W, YBR297W, YJL216C, YDR343C	PAU20, ENB1, IMA1, HXT9, MAL31, YPR196W, MAL13, MAL33, IMA5, HXT6
CBS1483_Seub13-Sc13_polished_pilon	940100	941524	1425	YEL069C, YNR073C	HXT13, YNR073C
CBS1483_Seub15-08_polished_pilon	437016	437095	80	YHR066W	SSF1
CBS1483_Seub15-08_polished_pilon	324474	324685	212	YOR009W	TIR4
CBS1483_Seub15-08_polished_pilon	66472	67127	656	YOL126C	MDH2
CBS1483_Seub15-08_polished_pilon	662684	663290	607	YGR254W	ENO1
CBS1483_Seub15-08_polished_pilon	745639	748175	2537	YEL069C, YNR073C	HXT13, YNR073C
CBS1483_Seub16_polished_pilon	754180	754620	441	YPR156C	TPO3
CBS1483_Seub16_polished_pilon	117371	117429	59	MF(ALPHA)1	MF(ALPHA)1
CBS1483_Seub16_polished_pilon	1	21712	21712	YPL249C, YPL248C, YPL247C, YPL246C, YPL245W, YPL244C, YPL243W, YPL242C, YPL241C, YMR186W	GYP5, GAL4, YPL247C, RBD2, YPL245W, HUT1, SRP68, IQG1, CIN2, HSC82

## Sheet: Additional File 1C
Additional File 1C: Lost sequence in the nanopore assembly relative to the van den Broek et al 2015 assembly
The contigs of the nanopore assembly were alligned to the contigs of van den Broek et al. The Van den Broek assembly was broken up at gaps (N-sequences), and sequences to which none of the nanopore contigs alligned are shown.
For each region, the coordinates of the unaligned region are shown, along with its size (bp), the systematic names and the names of the genes in harbours.
Chromosome	Start	End	Size	Genes	Gene names
CBS1483_Sc01_3	14891	15199	309
CBS1483_Sc01_4	1588	1871	284
CBS1483_Sc01_5	4076	4201	126	YAR031W	PRM9
CBS1483_Sc07_0	1	75	75
CBS1483_Sc07_2	144422	144462	41	YGR034W	RPL26B
CBS1483_Sc07_3	313660	314648	989	YGR285C	ZUO1
CBS1483_Sc09_4	1	1087	1087
CBS1483_Sc09_4	2073	6331	4259	YIL014W, YIL013C	MNT3, PDR11
CBS1483_Sc13_3	12821	12951	131
CBS1483_Sc14_3	160979	161151	173	YNL112W	DBP2
CBS1483_Sc14_8	26609	26692	84
CBS1483_Sc16_0	337634	338057	424
CBS1483_Sc16_2	6767	7165	399	YPL016W	SWI1
CBS1483_Seub02-04_13	145588	145676	89	YDR466W	PKH3
CBS1483_Seub02-04_3	291754	291910	157
CBS1483_Seub04-02_12	29549	29654	106	YIL169C	YIL169C
CBS1483_Seub07-Sc07_9	604	1655	1052	YGR288W	MAL13
CBS1483_Seub09_0	175632	175963	332
CBS1483_Seub12_3	35208	35433	226	YLL010C	PSR1
CBS1483_Seub12_5	1	27	27
CBS1483_Seub12_8	1	261	261
CBS1483_Seub14_scf1_1	458524	461683	3160	YBL019W, YBL018C, YNL035C	APN2, POP8, YNL035C
CBS1483_Seub14_scf2_0	1	1061	1061	YNL032W	SIW14

## Sheet: Additional File 1D
Additional File 1D: Gene ontology analysis of genes identified in the nanopore assembly which were absent in the van den Broek et al 2015 assembly
The list of genes identified below was analysed using the SGD gene ontology function (https://www.yeastgenome.org/goTermFinder) for the process, function and component aspects.
The obtained enrichments for each aspect are shown below.
Process
GOID	GO_term	Cluster frequency	Background frequency	P-value	FDR	Expected FP	Gene(s) annotated to the term
15749	monosaccharide transport	8 out of 182 genes, 4.4%	24 out of 7165 background genes, 0.3%	4.32e-05	0.00	0.00	MTH1/YDR277C:HXT6/YDR343C:HXT13/YEL069C:HXT10/YFL011W:HXT5/YHR096C:HXT8/YJL214W:HXT9/YJL219W:HXT11/YOL156W
8645	hexose transport	8 out of 182 genes, 4.4%	24 out of 7165 background genes, 0.3%	4.32e-05	0.00	0.00	MTH1/YDR277C:HXT6/YDR343C:HXT13/YEL069C:HXT10/YFL011W:HXT5/YHR096C:HXT8/YJL214W:HXT9/YJL219W:HXT11/YOL156W
8643	carbohydrate transport	8 out of 182 genes, 4.4%	36 out of 7165 background genes, 0.5%	0.00137	0.00	0.00	MTH1/YDR277C:HXT6/YDR343C:HXT13/YEL069C:HXT10/YFL011W:HXT5/YHR096C:HXT8/YJL214W:HXT9/YJL219W:HXT11/YOL156W
128	flocculation	4 out of 182 genes, 2.2%	7 out of 7165 background genes, 0.1%	0.00744	0.00	0.00	FLO9/YAL063C:FLO5/YHR211W:FLO11/YIR019C:FLO10/YKR102W
Function
GOID	GO_term	Cluster frequency	Background frequency	P-value	FDR	Expected FP	Gene(s) annotated to the term
15578	mannose transmembrane transporter activity	7 out of 182 genes, 3.8%	15 out of 7165 background genes, 0.2%	5.20e-06	0.00	0.00	HXT6/YDR343C:HXT13/YEL069C:HXT10/YFL011W:HXT5/YHR096C:HXT8/YJL214W:HXT9/YJL219W:HXT11/YOL156W
5353	fructose transmembrane transporter activity	7 out of 182 genes, 3.8%	15 out of 7165 background genes, 0.2%	5.20e-06	0.00	0.00	HXT6/YDR343C:HXT13/YEL069C:HXT10/YFL011W:HXT5/YHR096C:HXT8/YJL214W:HXT9/YJL219W:HXT11/YOL156W
5355	glucose transmembrane transporter activity	7 out of 182 genes, 3.8%	16 out of 7165 background genes, 0.2%	9.06e-06	0.00	0.00	HXT6/YDR343C:HXT13/YEL069C:HXT10/YFL011W:HXT5/YHR096C:HXT8/YJL214W:HXT9/YJL219W:HXT11/YOL156W
15145	monosaccharide transmembrane transporter activity	7 out of 182 genes, 3.8%	17 out of 7165 background genes, 0.2%	1.50e-05	0.00	0.00	HXT6/YDR343C:HXT13/YEL069C:HXT10/YFL011W:HXT5/YHR096C:HXT8/YJL214W:HXT9/YJL219W:HXT11/YOL156W
15149	hexose transmembrane transporter activity	7 out of 182 genes, 3.8%	17 out of 7165 background genes, 0.2%	1.50e-05	0.00	0.00	HXT6/YDR343C:HXT13/YEL069C:HXT10/YFL011W:HXT5/YHR096C:HXT8/YJL214W:HXT9/YJL219W:HXT11/YOL156W
51119	sugar transmembrane transporter activity	7 out of 182 genes, 3.8%	22 out of 7165 background genes, 0.3%	0.00012	0.00	0.00	HXT6/YDR343C:HXT13/YEL069C:HXT10/YFL011W:HXT5/YHR096C:HXT8/YJL214W:HXT9/YJL219W:HXT11/YOL156W
15144	carbohydrate transmembrane transporter activity	7 out of 182 genes, 3.8%	24 out of 7165 background genes, 0.3%	0.00023	0.00	0.00	HXT6/YDR343C:HXT13/YEL069C:HXT10/YFL011W:HXT5/YHR096C:HXT8/YJL214W:HXT9/YJL219W:HXT11/YOL156W
1901476	carbohydrate transporter activity	7 out of 182 genes, 3.8%	24 out of 7165 background genes, 0.3%	0.00023	0.00	0.00	HXT6/YDR343C:HXT13/YEL069C:HXT10/YFL011W:HXT5/YHR096C:HXT8/YJL214W:HXT9/YJL219W:HXT11/YOL156W
4574	oligo-1,6-glucosidase activity	4 out of 182 genes, 2.2%	5 out of 7165 background genes, 0.1%	0.00031	0.00	0.00	IMA1/YGR287C:IMA5/YJL216C:IMA4/YJL221C:IMA2/YOL157C
15926	glucosidase activity	7 out of 182 genes, 3.8%	30 out of 7165 background genes, 0.4%	0.00119	0.00	0.00	IMA1/YGR287C:MAL12/YGR292W:IMA5/YJL216C:IMA4/YJL221C:SCW10/YMR305C:HPF1/YOL155C:IMA2/YOL157C
90599	alpha-glucosidase activity	5 out of 182 genes, 2.7%	13 out of 7165 background genes, 0.2%	0.00173	0.00	0.00	IMA1/YGR287C:MAL12/YGR292W:IMA5/YJL216C:IMA4/YJL221C:IMA2/YOL157C
4386	helicase activity	10 out of 182 genes, 5.5%	86 out of 7165 background genes, 1.2%	0.00917	0.00	0.02	YBL113C:HRQ1/YDR291W:YEL077C:YHL050C:YIL177C:YJL225C:TIF1/YKR059W:YRF1-4/YLR466W:YRF1-7/YPL283C:YPR204W
Component
GOID	GO_term	Cluster frequency	Background frequency	P-value	FDR	Expected FP	Gene(s) annotated to the term
71944	cell periphery	49 out of 182 genes, 26.9%	683 out of 7165 background genes, 9.5%	9.82e-10	0.00	0.00	FLO9/YAL063C:SEO1/YAL067C:MST28/YAR033W:PHO11/YAR071W:MAL31/YBR298C:CYK3/YDL117W:SSB1/YDL229W:SNQ2/YDR011W:HXT6/YDR343C:HKR1/YDR420W:HXT13/YEL069C:PUG1/YER185W:HXT10/YFL011W:MNT2/YGL257C:ENO1/YGR254W:MAL12/YGR292W:HXT5/YHR096C:FLO5/YHR211W:SUC2/YIL162W:CSS1/YIL169C:FLO11/YIR019C:CIS3/YJL158C:HSP150/YJL159W:HXT8/YJL214W:HXT9/YJL219W:TDH2/YJR009C:PIR3/YKL163W:FRE2/YKL220C:FLO10/YKR102W:SSA2/YLL024C…
5576	extracellular region	11 out of 182 genes, 6.0%	38 out of 7165 background genes, 0.5%	1.97e-07	0.00	0.00	PHO11/YAR071W:SUC2/YIL162W:CSS1/YIL169C:FLO11/YIR019C:CIS3/YJL158C:HSP150/YJL159W:PRY2/YKR013W:PLB2/YMR006C:SCW10/YMR305C:HPF1/YOL155C:MF(ALPHA)1/YPL187W
5886	plasma membrane	29 out of 182 genes, 15.9%	398 out of 7165 background genes, 5.6%	2.92e-05	0.00	0.00	MST28/YAR033W:SSB1/YDL229W:SNQ2/YDR011W:HXT6/YDR343C:HKR1/YDR420W:HXT13/YEL069C:PUG1/YER185W:HXT10/YFL011W:ENO1/YGR254W:MAL12/YGR292W:HXT5/YHR096C:FLO11/YIR019C:CIS3/YJL158C:HXT8/YJL214W:HXT9/YJL219W:TDH2/YJR009C:FRE2/YKL220C:SSA2/YLL024C:CTR3/YLR411W:INA1/YLR413W:HSC82/YMR186W:SSB2/YNL209W:HXT11/YOL156W:ENB1/YOL158C:FEX1/YOR390W:GYP5/YPL249C:DIP5/YPL265W:SAM3/YPL274W:TPO3/YPR156C
30312	external encapsulating structure	14 out of 182 genes, 7.7%	101 out of 7165 background genes, 1.4%	2.98e-05	0.00	0.00	FLO9/YAL063C:FLO5/YHR211W:CIS3/YJL158C:HSP150/YJL159W:TDH2/YJR009C:PIR3/YKL163W:FLO10/YKR102W:SSA2/YLL024C:PLB2/YMR006C:SCW10/YMR305C:ZPS1/YOL154W:HPF1/YOL155C:TIR4/YOR009W:TIR2/YOR010C
5618	cell wall	14 out of 182 genes, 7.7%	101 out of 7165 background genes, 1.4%	2.98e-05	0.00	0.00	FLO9/YAL063C:FLO5/YHR211W:CIS3/YJL158C:HSP150/YJL159W:TDH2/YJR009C:PIR3/YKL163W:FLO10/YKR102W:SSA2/YLL024C:PLB2/YMR006C:SCW10/YMR305C:ZPS1/YOL154W:HPF1/YOL155C:TIR4/YOR009W:TIR2/YOR010C
9277	fungal-type cell wall	14 out of 182 genes, 7.7%	101 out of 7165 background genes, 1.4%	2.98e-05	0.00	0.00	FLO9/YAL063C:FLO5/YHR211W:CIS3/YJL158C:HSP150/YJL159W:TDH2/YJR009C:PIR3/YKL163W:FLO10/YKR102W:SSA2/YLL024C:PLB2/YMR006C:SCW10/YMR305C:ZPS1/YOL154W:HPF1/YOL155C:TIR4/YOR009W:TIR2/YOR010C
5773	vacuole	29 out of 182 genes, 15.9%	471 out of 7165 background genes, 6.6%	0.00092	0.00	0.00	HXT10/YFL011W:COS4/YFL062W:MNT2/YGL257C:ENO1/YGR254W:SUC2/YIL162W:FLO11/YIR019C:CIS3/YJL158C:HXT9/YJL219W:VTH2/YJL222W:COS5/YJR161C:FRE2/YKL220C:PAU16/YKL224C:PRY2/YKR013W:SSA2/YLL024C:INA1/YLR413W:ECM7/YLR443W:PAU4/YLR461W:YNL019C:COS1/YNL336W:ZPS1/YOL154W:ENB1/YOL158C:PAU20/YOL161C:TIR4/YOR009W:TIR2/YOR010C:DIP5/YPL265W:MDL2/YPL270W:PAU22/YPL282C:TEF1/YPR080W:TPO3/YPR156C
322	storage vacuole	28 out of 182 genes, 15.4%	453 out of 7165 background genes, 6.3%	0.00127	0.00	0.00	HXT10/YFL011W:COS4/YFL062W:MNT2/YGL257C:ENO1/YGR254W:SUC2/YIL162W:FLO11/YIR019C:CIS3/YJL158C:HXT9/YJL219W:VTH2/YJL222W:COS5/YJR161C:FRE2/YKL220C:PAU16/YKL224C:PRY2/YKR013W:SSA2/YLL024C:INA1/YLR413W:ECM7/YLR443W:PAU4/YLR461W:YNL019C:COS1/YNL336W:ZPS1/YOL154W:ENB1/YOL158C:PAU20/YOL161C:TIR4/YOR009W:TIR2/YOR010C:DIP5/YPL265W:PAU22/YPL282C:TEF1/YPR080W:TPO3/YPR156C
323	lytic vacuole	28 out of 182 genes, 15.4%	453 out of 7165 background genes, 6.3%	0.00127	0.00	0.00	HXT10/YFL011W:COS4/YFL062W:MNT2/YGL257C:ENO1/YGR254W:SUC2/YIL162W:FLO11/YIR019C:CIS3/YJL158C:HXT9/YJL219W:VTH2/YJL222W:COS5/YJR161C:FRE2/YKL220C:PAU16/YKL224C:PRY2/YKR013W:SSA2/YLL024C:INA1/YLR413W:ECM7/YLR443W:PAU4/YLR461W:YNL019C:COS1/YNL336W:ZPS1/YOL154W:ENB1/YOL158C:PAU20/YOL161C:TIR4/YOR009W:TIR2/YOR010C:DIP5/YPL265W:PAU22/YPL282C:TEF1/YPR080W:TPO3/YPR156C
324	fungal-type vacuole	28 out of 182 genes, 15.4%	453 out of 7165 background genes, 6.3%	0.00127	0.00	0.00	HXT10/YFL011W:COS4/YFL062W:MNT2/YGL257C:ENO1/YGR254W:SUC2/YIL162W:FLO11/YIR019C:CIS3/YJL158C:HXT9/YJL219W:VTH2/YJL222W:COS5/YJR161C:FRE2/YKL220C:PAU16/YKL224C:PRY2/YKR013W:SSA2/YLL024C:INA1/YLR413W:ECM7/YLR443W:PAU4/YLR461W:YNL019C:COS1/YNL336W:ZPS1/YOL154W:ENB1/YOL158C:PAU20/YOL161C:TIR4/YOR009W:TIR2/YOR010C:DIP5/YPL265W:PAU22/YPL282C:TEF1/YPR080W:TPO3/YPR156C

## Sheet: Additional File 1E
Additional file 1E: Genes from brewing-relevant subtelomeric gene families in the nanopore assembly of CBS1483
Chromosome	Start	End	Orientation	Systematic name	Gene name
CBS1483_Sc06_polished_pilon	17509	18546	-	YAR050W	FLO1
CBS1483_Sc01_polished_corrected_pilon	188738	191704	+	YHR211W	FLO5
CBS1483_Seub01_polished_pilon	166269	168213	+	YHR211W	FLO5
CBS1483_Seub01_polished_pilon	168248	168638	+	YHR211W	FLO5
CBS1483_Seub06_polished_pilon	234131	237895	-	YHR211W	FLO5
CBS1483_Seub11_polished_pilon	641682	644263	+	YHR211W	FLO5
CBS1483_Sc05_polished_pilon	384806	387244	-	YER109C	FLO8
CBS1483_Seub05_polished_pilon	372516	374909	-	YER109C	FLO8
CBS1483_Sc01_polished_corrected_pilon	16536	19138	-	YAL063C	FLO9
CBS1483_Seub01_polished_pilon	14316	16415	-	YAL063C	FLO9
CBS1483_Seub12_polished_pilon	30460	33351	-	YAL063C	FLO9
CBS1483_Seub06_polished_pilon	7974	11351	-	YKR102W	FLO10
CBS1483_Sc09_polished_pilon	375810	378596	-	YIR019C	FLO11
CBS1483_Seub09_polished_pilon	367486	371394	-	YIR019C	FLO11
CBS1483_Sc08_polished_pilon	283179	284891	-	YHR094C	HXT1
CBS1483_Seub15-08_polished_pilon	496444	500900	-	YHR094C	HXT1
CBS1483_Sc13_polished_pilon	275663	277288	+	YMR011W	HXT2
CBS1483_Seub13-Sc13_polished_pilon	307087	308712	+	YMR011W	HXT2
CBS1483_Sc04_polished_pilon	1120730	1122431	-	YDR345C	HXT3
CBS1483_Seub02-04_polished_pilon	935560	937256	-	YDR345C	HXT3
CBS1483_Sc08_polished_pilon	279386	281116	-	YHR092C	HXT4
CBS1483_Seub15-08_polished_pilon	495455	496423	-	YHR092C	HXT4
CBS1483_Sc08_polished_pilon	286913	288691	-	YHR096C	HXT5
CBS1483_Seub05_polished_pilon	552642	552875	-	YHR096C	HXT5
CBS1483_Seub15-08_polished_pilon	502890	504632	-	YHR096C	HXT5
CBS1483_Seub02-04_polished_pilon	928757	933809	-	YDR343C	HXT6
CBS1483_Seub13-Sc13_polished_pilon	29298	29507	+	YDR343C	HXT6
CBS1483_Sc10-Seub10_polished_pilon	30904	31113	+	YJL214W	HXT8
CBS1483_Seub05_polished_pilon	551806	552531	-	YJL214W	HXT8
CBS1483_Seub05_polished_pilon	553072	553305	-	YJL214W	HXT8
CBS1483_Sc15-Sc11_polished_pilon	19901	20872	+	YJL219W	HXT9
CBS1483_Seub13-Sc13_polished_pilon	12014	13727	+	YJL219W	HXT9
CBS1483_Sc06_polished_pilon	100441	102081	+	YFL011W	HXT10
CBS1483_Seub06_polished_pilon	94523	95244	+	YFL011W	HXT10
CBS1483_Seub06_polished_pilon	95638	96138	+	YFL011W	HXT10
CBS1483_Seub09_polished_pilon	316188	317813	+	YFL011W	HXT10
CBS1483_Sc08_polished_pilon	525612	527127	-	YOL156W	HXT11
CBS1483_Sc09_polished_pilon	12716	14422	+	YOL156W	HXT11
CBS1483_Sc15-Sc11_polished_pilon	21178	21588	+	YOL156W	HXT11
CBS1483_Seub05_polished_pilon	563380	568884	-	YOL156W	HXT11
CBS1483_Seub10-Sc10_polished_pilon	677516	678380	-	YOL156W	HXT11
CBS1483_Seub10-Sc10_polished_pilon	676455	676821	-	YIL170W	HXT12
CBS1483_Sc05_polished_pilon	22736	23317	-	YEL069C	HXT13
CBS1483_Sc05_polished_pilon	23587	24429	-	YEL069C	HXT13
CBS1483_Sc10-Seub10_polished_pilon	745512	747269	+	YEL069C	HXT13
CBS1483_Seub05_polished_pilon	19829	21550	-	YEL069C	HXT13
CBS1483_Seub13-Sc13_polished_pilon	939077	940777	+	YEL069C	HXT13
CBS1483_Seub15-08_polished_pilon	744858	746576	+	YEL069C	HXT13
CBS1483_Sc14_polished_pilon	44235	45857	-	YNL318C	HXT14
CBS1483_Seub14_polished_corrected_pilon	35323	36948	-	YNL318C	HXT14
CBS1483_Sc04_polished_pilon	23763	25467	-	YDL245C	HXT15
CBS1483_Sc15-Sc11_polished_pilon	18447	18782	-	YGR287C	IMA1
CBS1483_Seub05_polished_pilon	570681	571884	+	YGR287C	IMA1
CBS1483_Seub07-Sc07_polished_pilon	1033458	1035227	-	YGR287C	IMA1
CBS1483_Seub07-Sc07_polished_pilon	1045971	1047534	-	YGR287C	IMA1
CBS1483_Seub13-Sc13_polished_pilon	8793	16182	-	YGR287C	IMA1
CBS1483_Sc09_polished_pilon	9941	11710	-	YOL157C	IMA2
CBS1483_Sc10-Seub10_polished_pilon	19298	21061	-	YOL157C	IMA2
CBS1483_Sc15-Sc11_polished_pilon	17383	17694	-	YOL157C	IMA2
CBS1483_Sc15-Sc11_polished_pilon	18035	18271	-	YOL157C	IMA2
CBS1483_Seub02-04_polished_pilon	8644	8913	-	YOL157C	IMA2
CBS1483_Seub02-04_polished_pilon	9624	10238	-	YOL157C	IMA2
CBS1483_Seub05_polished_pilon	571953	572431	+	YOL157C	IMA2
CBS1483_Seub10-Sc10_polished_pilon	679366	680993	+	YOL157C	IMA2
CBS1483_Seub10-Sc10_polished_pilon	681020	681459	+	YOL157C	IMA2
CBS1483_Sc08_polished_pilon	528527	530326	+	YJL221C	IMA4
CBS1483_Sc10-Seub10_polished_pilon	26864	28609	-	YJL216C	IMA5
CBS1483_Seub05_polished_pilon	554363	554845	+	YJL216C	IMA5
CBS1483_Seub05_polished_pilon	555114	555296	+	YJL216C	IMA5
CBS1483_Seub05_polished_pilon	555455	556060	+	YJL216C	IMA5
CBS1483_Seub13-Sc13_polished_pilon	22783	27075	-	YJL216C	IMA5
CBS1483_Seub07-Sc07_polished_pilon	1040210	1042061	-	YGR289C	MAL11
CBS1483_Seub15-08_polished_pilon	5881	7713	+	YGR289C	MAL11
CBS1483_Sc11_polished_pilon	662045	662485	+	YGR292W	MAL12
CBS1483_Seub08-15_polished_pilon	806963	807163	+	YGR292W	MAL12
CBS1483_Seub08-15_polished_pilon	807229	807893	+	YGR292W	MAL12
CBS1483_Seub07-Sc07_polished_pilon	1037074	1037961	+	YGR288W	MAL13
CBS1483_Seub13-Sc13_polished_pilon	20330	20677	-	YGR288W	MAL13
CBS1483_Sc02_polished_pilon	789001	790671	-	YBR298C	MAL31
CBS1483_Sc11_polished_pilon	658116	659351	-	YBR298C	MAL31
CBS1483_Sc11_polished_pilon	659547	659846	-	YBR298C	MAL31
CBS1483_Seub02-04_polished_pilon	11180	12964	+	YBR298C	MAL31
CBS1483_Seub05_polished_pilon	562174	562494	-	YBR298C	MAL31
CBS1483_Seub05_polished_pilon	562704	563351	-	YBR298C	MAL31
CBS1483_Seub13-Sc13_polished_pilon	17203	17898	+	YBR298C	MAL31
CBS1483_Sc02_polished_pilon	791842	793596	+	YBR299W	MAL32
CBS1483_Seub08-15_polished_pilon	806587	806772	+	YBR299W	MAL32
CBS1483_Sc02_polished_pilon	786723	788135	+	YBR297W	MAL33
CBS1483_Seub13-Sc13_polished_pilon	22477	22698	-	YBR297W	MAL33
CBS1483_Sc02_polished_pilon	800382	800843	+	YIL162W	SUC2
CBS1483_Sc02_polished_pilon	801017	801973	+	YIL162W	SUC2
CBS1483_Sc04_polished_pilon	9976	10897	-	YIL162W	SUC2
CBS1483_Sc04_polished_pilon	11083	11367	-	YIL162W	SUC2
CBS1483_Sc09_polished_pilon	30609	32207	+	YIL162W	SUC2
CBS1483_Sc14_polished_pilon	10034	11632	-	YIL162W	SUC2
CBS1483_Seub09_polished_pilon	23947	25485	+	YIL162W	SUC2

## Sheet: Additional File 1F
Additional file 1F: heterozygous sequences in CBS1483. Sequences were identified by alligning short-reads of CBS1483 to the chomosome-level assembly.
Chromosome	Position	Reference	Alternative	Frequency	Locus	Gene 1			Gene 2 (if intergenic)			Position in ORF	Codon change	Amino acid change	Mutation type
						Systematic name	Gene name	function	Systematic name	Gene name	Function
CBS1483_Sc01_polished_corrected_pilon	84685	C	T	0.35436893203883496	gene	YAL028W	FRT2	Protein HPH2 (Saccharomyces cerevisiae (strain ATCC 204508 / S288c)),trans_orient				721	Cga-Tga	Arg-241-STP	(NON)
CBS1483_Sc01_polished_corrected_pilon	170684	G	A	0.29276315789473684	gene	YAR028W		DUP240 protein YAR028W (Saccharomyces cerevisiae (strain ATCC 204508 / S288c)),trans_orient				423	tgG-tgA	Trp-141-STP	(NON)
CBS1483_Sc02_polished_pilon	258805	C	T	0.3357664233576642	gene	YBR016W		Uncharacterized protein YBR016W (Saccharomyces cerevisiae (strain ATCC 204508 / S288c)),trans_orient				220	Cag-Tag	Gln-74-STP	(NON)
CBS1483_Sc04_polished_pilon	397559	G	C	0.3411764705882353	gene	YDL039C	PRM7	Pheromone-regulated protein PRM7 (Saccharomyces cerevisiae (strain ATCC 204508 / S288c)),trans_orient				155	tCa-tGa	Ser-52-STP	(NON)
CBS1483_Sc04_polished_pilon	609609	G	A	0.4143646408839779	gene	YDR083W	RRP8	Ribosomal RNA-processing protein 8 (Saccharomyces cerevisiae (strain ATCC 204508 / S288c)),trans_orient				27	tgG-tgA	Trp-9-STP	(NON)
CBS1483_Sc08_polished_pilon	533856	C	A	0.2668213457076566	gene	YJL222W	VTH2	VPS10 homolog 2 (Saccharomyces cerevisiae (strain ATCC 204508 / S288c)),trans_orient				406	Gaa-Taa	Glu-136-STP	(NON)
CBS1483_Sc09_polished_pilon	332377	G	A	0.3333333333333333	gene	YIL005W	EPS1	ER-retained PMA1-suppressing protein 1 (Saccharomyces cerevisiae (strain ATCC 204508 / S288c)),trans_orient				209	tGg-tAg	Trp-70-STP	(NON)
CBS1483_Sc11_polished_pilon	503971	C	T	0.47706422018348627	gene	YKR027W	BCH2	Protein BCH2 (Saccharomyces cerevisiae (strain ATCC 204508 / S288c)),trans_orient				1513	Cag-Tag	Gln-505-STP	(NON)
CBS1483_Sc15-Sc11_polished_pilon	13119	C	T	0.45609065155807366	gene	YJL222W	VTH2	VPS10 homolog 2 (Saccharomyces cerevisiae (strain ATCC 204508 / S288c)),trans_orient				1048	Cag-Tag	Gln-350-STP	(NON)
CBS1483_Sc15-Sc11_polished_pilon	273091	G	A	0.29775280898876405	gene	YOL024W		Putative uncharacterized protein YOL024W (Saccharomyces cerevisiae (strain ATCC 204508 / S288c)),trans_orient				374	tGg-tAa	Trp-125-STP	(NON)
CBS1483_Sc15-Sc11_polished_pilon	273092	G	A	0.29608938547486036	gene	YOL024W		Putative uncharacterized protein YOL024W (Saccharomyces cerevisiae (strain ATCC 204508 / S288c)),trans_orient				375	tgG-taA	Trp-125-STP	(NON)
CBS1483_Sc15-Sc11_polished_pilon	301593	C	T	0.36419753086419754	gene	YOL011W	PLB3	Lysophospholipase 3 (Saccharomyces cerevisiae (strain ATCC 204508 / S288c)),trans_orient				646	Cag-Tag	Gln-216-STP	(NON)
CBS1483_Sc15-Sc11_polished_pilon	332642	G	A	0.38202247191011235	gene	YOR005C	DNL4	DNA ligase 4 (Saccharomyces cerevisiae (strain ATCC 204508 / S288c)),trans_orient				247	Cga-Tga	Arg-83-STP	(NON)
CBS1483_Sc15-Sc11_polished_pilon	337801	G	A	0.3675675675675676	gene	YOR008C	SLG1	Protein SLG1 (Saccharomyces cerevisiae (strain ATCC 204508 / S288c)),trans_orient				130	Cag-Tag	Gln-44-STP	(NON)
CBS1483_Seub09_polished_pilon	92020	C	T	0.27631578947368424	gene	YIL130W	ASG1	Activator of stress genes 1 (Saccharomyces cerevisiae (strain ATCC 204508 / S288c)),trans_orient				2572	Caa-Taa	Gln-858-STP	(NON)
CBS1483_Seub12_polished_pilon	163602	G	A	0.4823529411764706	gene	YLR004C	THI73	Thiamine pathway transporter THI73 (Saccharomyces cerevisiae (strain ATCC 204508 / S288c)),trans_orient				880	Caa-Taa	Gln-294-STP	(NON)
CBS1483_Seub16_polished_pilon	684967	C	T	0.3853211009174312	gene	YPR117W		Uncharacterized protein YPR117W (Saccharomyces cerevisiae (strain ATCC 204508 / S288c)),trans_orient				4267	Cga-Tga	Arg-1423-STP	(NON)
CBS1483_Sc01_polished_corrected_pilon	13373	A	G	0.30303030303030304	gene	YAL067C	SEO1	Probable transporter SEO1 (Saccharomyces cerevisiae (strain ATCC 204508 / S288c)),trans_orient				550	Ttc-Ctc	Phe-184-Leu	(NSY)
CBS1483_Sc01_polished_corrected_pilon	13421	C	T	0.30864197530864196	gene	YAL067C	SEO1	Probable transporter SEO1 (Saccharomyces cerevisiae (strain ATCC 204508 / S288c)),trans_orient				502	Gtt-Att	Val-168-Ile	(NSY)
CBS1483_Sc01_polished_corrected_pilon	13603	A	G	0.39675174013921116	gene	YAL067C	SEO1	Probable transporter SEO1 (Saccharomyces cerevisiae (strain ATCC 204508 / S288c)),trans_orient				320	aTc-aCc	Ile-107-Thr	(NSY)
CBS1483_Sc01_polished_corrected_pilon	13768	C	G	0.3843594009983361	gene	YAL067C	SEO1	Probable transporter SEO1 (Saccharomyces cerevisiae (strain ATCC 204508 / S288c)),trans_orient				155	aGt-aCt	Ser-52-Thr	(NSY)
CBS1483_Sc01_polished_corrected_pilon	13785	C	A	0.3802588996763754	gene	YAL067C	SEO1	Probable transporter SEO1 (Saccharomyces cerevisiae (strain ATCC 204508 / S288c)),trans_orient				138	gaG-gaT	Glu-46-Asp	(NSY)
CBS1483_Sc01_polished_corrected_pilon	13801	T	G	0.3673469387755102	gene	YAL067C	SEO1	Probable transporter SEO1 (Saccharomyces cerevisiae (strain ATCC 204508 / S288c)),trans_orient				122	aAt-aCt	Asn-41-Thr	(NSY)
CBS1483_Sc01_polished_corrected_pilon	16997	T	C	0.2677165354330709	gene	YAL063C	FLO9	Flocculation protein FLO9 (Saccharomyces cerevisiae (strain ATCC 204508 / S288c)),trans_orient				2050	Act-Gct	Thr-684-Ala	(NSY)
CBS1483_Sc01_polished_corrected_pilon	17275	A	G	0.19083969465648856	gene	YAL063C	FLO9	Flocculation protein FLO9 (Saccharomyces cerevisiae (strain ATCC 204508 / S288c)),trans_orient				1772	aTa-aCa	Ile-591-Thr	(NSY)
CBS1483_Sc01_polished_corrected_pilon	17449	A	G	0.3853211009174312	gene	YAL063C	FLO9	Flocculation protein FLO9 (Saccharomyces cerevisiae (strain ATCC 204508 / S288c)),trans_orient				1598	cTa-cCa	Leu-533-Pro	(NSY)
CBS1483_Sc01_polished_corrected_pilon	17481	C	T	0.44537815126050423	gene	YAL063C	FLO9	Flocculation protein FLO9 (Saccharomyces cerevisiae (strain ATCC 204508 / S288c)),trans_orient				1566	gcG-acA	Ala-522-Thr	(NSY)
CBS1483_Sc01_polished_corrected_pilon	17483	C	T	0.3983050847457627	gene	YAL063C	FLO9	Flocculation protein FLO9 (Saccharomyces cerevisiae (strain ATCC 204508 / S288c)),trans_orient				1564	Gcg-Aca	Ala-522-Thr	(NSY)
CBS1483_Sc01_polished_corrected_pilon	17488	G	A	0.3941908713692946	gene	YAL063C	FLO9	Flocculation protein FLO9 (Saccharomyces cerevisiae (strain ATCC 204508 / S288c)),trans_orient				1559	aCc-aTc	Thr-520-Ile	(NSY)
CBS1483_Sc01_polished_corrected_pilon	17528	C	T	0.2589641434262948	gene	YAL063C	FLO9	Flocculation protein FLO9 (Saccharomyces cerevisiae (strain ATCC 204508 / S288c)),trans_orient				1519	Gca-Aca	Ala-507-Thr	(NSY)
CBS1483_Sc01_polished_corrected_pilon	17529	C	T	0.49603174603174605	gene	YAL063C	FLO9	Flocculation protein FLO9 (Saccharomyces cerevisiae (strain ATCC 204508 / S288c)),trans_orient				1518	gcG-gtA	Ala-506-Val	(NSY)
CBS1483_Sc01_polished_corrected_pilon	17530	G	A	0.4980237154150198	gene	YAL063C	FLO9	Flocculation protein FLO9 (Saccharomyces cerevisiae (strain ATCC 204508 / S288c)),trans_orient				1517	gCg-gTa	Ala-506-Val	(NSY)
CBS1483_Sc01_polished_corrected_pilon	17897	C	T	0.49056603773584906	gene	YAL063C	FLO9	Flocculation protein FLO9 (Saccharomyces cerevisiae (strain ATCC 204508 / S288c)),trans_orient				1150	Gct-Act	Ala-384-Thr	(NSY)
CBS1483_Sc01_polished_corrected_pilon	23049	A	G	0.2882882882882883	gene	YAL062W	GDH3	NADP-specific glutamate dehydrogenase 2 (Saccharomyces cerevisiae (strain ATCC 204508 / S288c)),trans_orient				358	Agc-Ggc	Ser-120-Gly	(NSY)
CBS1483_Sc01_polished_corrected_pilon	25017	C	G	0.2958579881656805	gene	YAL061W	BDH2	Probable diacetyl reductase [(R)-acetoin forming] 2 (Saccharomyces cerevisiae (strain ATCC 204508 / S288c)),trans_orient				445	Cgt-Ggt	Arg-149-Gly	(NSY)
CBS1483_Sc01_polished_corrected_pilon	25063	T	G	0.27472527472527475	gene	YAL061W	BDH2	Probable diacetyl reductase [(R)-acetoin forming] 2 (Saccharomyces cerevisiae (strain ATCC 204508 / S288c)),trans_orient				491	gTg-gGg	Val-164-Gly	(NSY)
CBS1483_Sc01_polished_corrected_pilon	25066	T	C	0.287292817679558	gene	YAL061W	BDH2	Probable diacetyl reductase [(R)-acetoin forming] 2 (Saccharomyces cerevisiae (strain ATCC 204508 / S288c)),trans_orient				494	cTc-cCc	Leu-165-Pro	(NSY)
CBS1483_Sc01_polished_corrected_pilon	25288	A	G	0.40594059405940597	gene	YAL061W	BDH2	Probable diacetyl reductase [(R)-acetoin forming] 2 (Saccharomyces cerevisiae (strain ATCC 204508 / S288c)),trans_orient				716	gAc-gGc	Asp-239-Gly	(NSY)
CBS1483_Sc01_polished_corrected_pilon	27274	G	A	0.3119266055045872	gene	YAL060W	BDH1	Diacetyl reductase [(R)-acetoin forming] (Saccharomyces cerevisiae (strain ATCC 204508 / S288c)),trans_orient				1006	Gcc-Acc	Ala-336-Thr	(NSY)
CBS1483_Sc01_polished_corrected_pilon	29472	C	T	0.30869565217391304	gene	YAL058W	CNE1	Calnexin homolog (Saccharomyces cerevisiae (strain ATCC 204508 / S288c)),trans_orient				811	Ccc-Tcc	Pro-271-Ser	(NSY)
CBS1483_Sc01_polished_corrected_pilon	29500	G	A	0.33624454148471616	gene	YAL058W	CNE1	Calnexin homolog (Saccharomyces cerevisiae (strain ATCC 204508 / S288c)),trans_orient				839	cGa-cAa	Arg-280-Gln	(NSY)
CBS1483_Sc01_polished_corrected_pilon	29601	C	G	0.29797979797979796	gene	YAL058W	CNE1	Calnexin homolog (Saccharomyces cerevisiae (strain ATCC 204508 / S288c)),trans_orient				940	Cca-Gca	Pro-314-Ala	(NSY)
CBS1483_Sc01_polished_corrected_pilon	29615	T	G	0.2935323383084577	gene	YAL058W	CNE1	Calnexin homolog (Saccharomyces cerevisiae (strain ATCC 204508 / S288c)),trans_orient				954	aaT-aaG	Asn-318-Lys	(NSY)
CBS1483_Sc01_polished_corrected_pilon	29619	G	T	0.2885572139303483	gene	YAL058W	CNE1	Calnexin homolog (Saccharomyces cerevisiae (strain ATCC 204508 / S288c)),trans_orient				958	Gcc-Tcc	Ala-320-Ser	(NSY)
CBS1483_Sc01_polished_corrected_pilon	29625	C	T	0.3096446700507614	gene	YAL058W	CNE1	Calnexin homolog (Saccharomyces cerevisiae (strain ATCC 204508 / S288c)),trans_orient				964	Cac-Tac	His-322-Tyr	(NSY)
CBS1483_Sc01_polished_corrected_pilon	29644	C	T	0.31868131868131866	gene	YAL058W	CNE1	Calnexin homolog (Saccharomyces cerevisiae (strain ATCC 204508 / S288c)),trans_orient				983	cCc-cTc	Pro-328-Leu	(NSY)
CBS1483_Sc01_polished_corrected_pilon	29835	C	G	0.30952380952380953	gene	YAL058W	CNE1	Calnexin homolog (Saccharomyces cerevisiae (strain ATCC 204508 / S288c)),trans_orient				1174	Caa-Gaa	Gln-392-Glu	(NSY)
CBS1483_Sc01_polished_corrected_pilon	30091	G	A	0.32786885245901637	gene	YAL056C-A		Putative uncharacterized protein YAL056C-A (Saccharomyces cerevisiae (strain ATCC 204508 / S288c)),trans_orient				67	Ctt-Ttt	Leu-23-Phe	(NSY)
CBS1483_Sc01_polished_corrected_pilon	33450	A	G	0.3177570093457944	gene	YAL055W	PEX22	Peroxisome assembly protein 22 (Saccharomyces cerevisiae (strain ATCC 204508 / S288c)),trans_orient				163	Aac-Gac	Asn-55-Asp	(NSY)
CBS1483_Sc01_polished_corrected_pilon	33763	G	A	0.36403508771929827	gene	YAL055W	PEX22	Peroxisome assembly protein 22 (Saccharomyces cerevisiae (strain ATCC 204508 / S288c)),trans_orient				476	gGc-gAc	Gly-159-Asp	(NSY)
CBS1483_Sc01_polished_corrected_pilon	35207	G	C	0.35348837209302325	gene	YAL054C	ACS1	Acetyl-coenzyme A synthetase 1 (Saccharomyces cerevisiae (strain ATCC 204508 / S288c)),trans_orient				949	Cat-Gat	His-317-Asp	(NSY)
CBS1483_Sc01_polished_corrected_pilon	36071	T	C	0.2828282828282828	gene	YAL054C	ACS1	Acetyl-coenzyme A synthetase 1 (Saccharomyces cerevisiae (strain ATCC 204508 / S288c)),trans_orient				85	Aaa-Gaa	Lys-29-Glu	(NSY)
CBS1483_Sc01_polished_corrected_pilon	36154	A	T	0.2789473684210526	gene	YAL054C	ACS1	Acetyl-coenzyme A synthetase 1 (Saccharomyces cerevisiae (strain ATCC 204508 / S288c)),trans_orient				2	aTg-aAg	Met-1-Lys	(NSY)
CBS1483_Sc01_polished_corrected_pilon	38523	T	G	0.30416666666666664	gene	YAL053W	FLC2	Flavin carrier protein 2 (Saccharomyces cerevisiae (strain ATCC 204508 / S288c)),trans_orient				1531	Tcc-Gcc	Ser-511-Ala	(NSY)
CBS1483_Sc01_polished_corrected_pilon	39288	T	C	0.3346303501945525	gene	YAL053W	FLC2	Flavin carrier protein 2 (Saccharomyces cerevisiae (strain ATCC 204508 / S288c)),trans_orient				2296	Tat-Cat	Tyr-766-His	(NSY)
CBS1483_Sc01_polished_corrected_pilon	40208	T	C	0.2893772893772894	gene	YAL051W	OAF1	Oleate-activated transcription factor 1 (Saccharomyces cerevisiae (strain ATCC 204508 / S288c)),trans_orient				551	aTt-aCt	Ile-184-Thr	(NSY)
CBS1483_Sc01_polished_corrected_pilon	40631	C	T	0.2996632996632997	gene	YAL051W	OAF1	Oleate-activated transcription factor 1 (Saccharomyces cerevisiae (strain ATCC 204508 / S288c)),trans_orient				974	tCa-tTa	Ser-325-Leu	(NSY)
CBS1483_Sc01_polished_corrected_pilon	40708	T	A	0.32706766917293234	gene	YAL051W	OAF1	Oleate-activated transcription factor 1 (Saccharomyces cerevisiae (strain ATCC 204508 / S288c)),trans_orient				1051	Tat-Aat	Tyr-351-Asn	(NSY)
CBS1483_Sc01_polished_corrected_pilon	40985	C	T	0.31788079470198677	gene	YAL051W	OAF1	Oleate-activated transcription factor 1 (Saccharomyces cerevisiae (strain ATCC 204508 / S288c)),trans_orient				1328	aCt-aTt	Thr-443-Ile	(NSY)
CBS1483_Sc01_polished_corrected_pilon	42334	A	G	0.2948717948717949	gene	YAL051W	OAF1	Oleate-activated transcription factor 1 (Saccharomyces cerevisiae (strain ATCC 204508 / S288c)),trans_orient				2677	Aat-Gat	Asn-893-Asp	(NSY)
CBS1483_Sc01_polished_corrected_pilon	43029	G	A	0.2926829268292683	gene	YAL049C	AIM2	Protein AIM2 (Saccharomyces cerevisiae (strain ATCC 204508 / S288c)),trans_orient				667	Cct-Tct	Pro-223-Ser	(NSY)
CBS1483_Sc01_polished_corrected_pilon	43410	A	G	0.277992277992278	gene	YAL049C	AIM2	Protein AIM2 (Saccharomyces cerevisiae (strain ATCC 204508 / S288c)),trans_orient				286	Ttt-Ctt	Phe-96-Leu	(NSY)
CBS1483_Sc01_polished_corrected_pilon	45037	C	T	0.3058823529411765	gene	YAL048C	GEM1	Mitochondrial Rho GTPase 1 (Saccharomyces cerevisiae (strain ATCC 204508 / S288c)),trans_orient				853	Gca-Aca	Ala-285-Thr	(NSY)
CBS1483_Sc01_polished_corrected_pilon	45109	T	G	0.2857142857142857	gene	YAL048C	GEM1	Mitochondrial Rho GTPase 1 (Saccharomyces cerevisiae (strain ATCC 204508 / S288c)),trans_orient				781	Att-Ctt	Ile-261-Leu	(NSY)
CBS1483_Sc01_polished_corrected_pilon	45499	C	T	0.3275862068965517	gene	YAL048C	GEM1	Mitochondrial Rho GTPase 1 (Saccharomyces cerevisiae (strain ATCC 204508 / S288c)),trans_orient				391	Gtg-Atg	Val-131-Met	(NSY)
CBS1483_Sc01_polished_corrected_pilon	45689	G	T	0.3153153153153153	gene	YAL048C	GEM1	Mitochondrial Rho GTPase 1 (Saccharomyces cerevisiae (strain ATCC 204508 / S288c)),trans_orient				201	gaC-gaA	Asp-67-Glu	(NSY)
CBS1483_Sc01_polished_corrected_pilon	46672	C	T	0.30566037735849055	gene	YAL047C	SPC72	Spindle pole component SPC72 (Saccharomyces cerevisiae (strain ATCC 204508 / S288c)),trans_orient				1286	aGa-aAa	Arg-429-Lys	(NSY)
CBS1483_Sc01_polished_corrected_pilon	46936	A	G	0.3208955223880597	gene	YAL047C	SPC72	Spindle pole component SPC72 (Saccharomyces cerevisiae (strain ATCC 204508 / S288c)),trans_orient				1022	tTc-tCc	Phe-341-Ser	(NSY)
CBS1483_Sc01_polished_corrected_pilon	69504	A	G	0.3674418604651163	gene	YAL035W	FUN12	Eukaryotic translation initiation factor 5B (Saccharomyces cerevisiae (strain ATCC 204508 / S288c)),trans_orient				2014	Agt-Ggt	Ser-672-Gly	(NSY)
CBS1483_Sc01_polished_corrected_pilon	74663	G	A	0.31092436974789917	gene	YAL032C	PRP45	Pre-mRNA-processing protein 45 (Saccharomyces cerevisiae (strain ATCC 204508 / S288c)),trans_orient				886	Cca-Tca	Pro-296-Ser	(NSY)
CBS1483_Sc01_polished_corrected_pilon	76047	G	T	0.35064935064935066	gene	YAL031C	GIP4	GLC7-interacting protein 4 (Saccharomyces cerevisiae (strain ATCC 204508 / S288c)),trans_orient				2059	Ccg-Acg	Pro-687-Thr	(NSY)
CBS1483_Sc01_polished_corrected_pilon	78939	T	C	0.27522935779816515	gene	YAL029C	MYO4	Myosin-4 (Saccharomyces cerevisiae (strain ATCC 204508 / S288c)),trans_orient				4406	gAc-gGc	Asp-1469-Gly	(NSY)
CBS1483_Sc01_polished_corrected_pilon	79128	G	A	0.27601809954751133	gene	YAL029C	MYO4	Myosin-4 (Saccharomyces cerevisiae (strain ATCC 204508 / S288c)),trans_orient				4217	cCg-cTg	Pro-1406-Leu	(NSY)
CBS1483_Sc01_polished_corrected_pilon	80836	T	C	0.2581967213114754	gene	YAL029C	MYO4	Myosin-4 (Saccharomyces cerevisiae (strain ATCC 204508 / S288c)),trans_orient				2509	Acg-Gcg	Thr-837-Ala	(NSY)
CBS1483_Sc01_polished_corrected_pilon	82513	T	G	0.29545454545454547	gene	YAL029C	MYO4	Myosin-4 (Saccharomyces cerevisiae (strain ATCC 204508 / S288c)),trans_orient				832	Aca-Cca	Thr-278-Pro	(NSY)
CBS1483_Sc01_polished_corrected_pilon	83189	G	C	0.3684210526315789	gene	YAL029C	MYO4	Myosin-4 (Saccharomyces cerevisiae (strain ATCC 204508 / S288c)),trans_orient				156	ttC-ttG	Phe-52-Leu	(NSY)
CBS1483_Sc01_polished_corrected_pilon	83999	A	G	0.32323232323232326	gene	YAL028W	FRT2	Protein HPH2 (Saccharomyces cerevisiae (strain ATCC 204508 / S288c)),trans_orient				35	gAc-gGc	Asp-12-Gly	(NSY)
CBS1483_Sc01_polished_corrected_pilon	84020	G	A	0.35353535353535354	gene	YAL028W	FRT2	Protein HPH2 (Saccharomyces cerevisiae (strain ATCC 204508 / S288c)),trans_orient				56	gGt-gAt	Gly-19-Asp	(NSY)
CBS1483_Sc01_polished_corrected_pilon	84162	G	C	0.30638297872340425	gene	YAL028W	FRT2	Protein HPH2 (Saccharomyces cerevisiae (strain ATCC 204508 / S288c)),trans_orient				198	ttG-ttC	Leu-66-Phe	(NSY)
CBS1483_Sc01_polished_corrected_pilon	84483	A	C	0.3399014778325123	gene	YAL028W	FRT2	Protein HPH2 (Saccharomyces cerevisiae (strain ATCC 204508 / S288c)),trans_orient				519	caA-caC	Gln-173-His	(NSY)
CBS1483_Sc01_polished_corrected_pilon	84575	A	G	0.3786407766990291	gene	YAL028W	FRT2	Protein HPH2 (Saccharomyces cerevisiae (strain ATCC 204508 / S288c)),trans_orient				611	cAg-cGg	Gln-204-Arg	(NSY)
CBS1483_Sc01_polished_corrected_pilon	84854	T	A	0.33031674208144796	gene	YAL028W	FRT2	Protein HPH2 (Saccharomyces cerevisiae (strain ATCC 204508 / S288c)),trans_orient				890	aTt-aAt	Ile-297-Asn	(NSY)
CBS1483_Sc01_polished_corrected_pilon	85979	G	A	0.36637931034482757	gene	YAL027W	SAW1	Single-strand annealing weakened protein 1 (Saccharomyces cerevisiae (strain ATCC 204508 / S288c)),trans_orient				229	Gtc-Atc	Val-77-Ile	(NSY)
CBS1483_Sc01_polished_corrected_pilon	86033	A	G	0.36363636363636365	gene	YAL027W	SAW1	Single-strand annealing weakened protein 1 (Saccharomyces cerevisiae (strain ATCC 204508 / S288c)),trans_orient				283	Agt-Ggt	Ser-95-Gly	(NSY)
CBS1483_Sc01_polished_corrected_pilon	98132	T	C	0.3615819209039548	gene	YAL023C	PMT2	Dolichyl-phosphate-mannose--protein mannosyltransferase 2 (Saccharomyces cerevisiae (strain ATCC 204508 / S288c)),trans_orient				2974	Agc-Ggc	Ser-992-Gly	(NSY)
CBS1483_Sc01_polished_corrected_pilon	100327	A	G	0.3488372093023256	gene	YAL023C	PMT2	Dolichyl-phosphate-mannose--protein mannosyltransferase 2 (Saccharomyces cerevisiae (strain ATCC 204508 / S288c)),trans_orient				1061	aTg-aCg	Met-354-Thr	(NSY)
CBS1483_Sc01_polished_corrected_pilon	100352	C	T	0.3817204301075269	gene	YAL023C	PMT2	Dolichyl-phosphate-mannose--protein mannosyltransferase 2 (Saccharomyces cerevisiae (strain ATCC 204508 / S288c)),trans_orient				1036	Gca-Aca	Ala-346-Thr	(NSY)
CBS1483_Sc01_polished_corrected_pilon	100712	C	T	0.3643724696356275	gene	YAL023C	PMT2	Dolichyl-phosphate-mannose--protein mannosyltransferase 2 (Saccharomyces cerevisiae (strain ATCC 204508 / S288c)),trans_orient				676	Gtg-Atg	Val-226-Met	(NSY)
CBS1483_Sc01_polished_corrected_pilon	100931	T	C	0.3853658536585366	gene	YAL023C	PMT2	Dolichyl-phosphate-mannose--protein mannosyltransferase 2 (Saccharomyces cerevisiae (strain ATCC 204508 / S288c)),trans_orient				457	Atg-Gtg	Met-153-Val	(NSY)
CBS1483_Sc01_polished_corrected_pilon	102800	T	C	0.34285714285714286	gene	YAL021C	CCR4	Glucose-repressible alcohol dehydrogenase transcriptional effector (Saccharomyces cerevisiae (strain ATCC 204508 / S288c)),trans_orient				1517	aAt-aGt	Asn-506-Ser	(NSY)
CBS1483_Sc01_polished_corrected_pilon	102906	T	C	0.3458333333333333	gene	YAL021C	CCR4	Glucose-repressible alcohol dehydrogenase transcriptional effector (Saccharomyces cerevisiae (strain ATCC 204508 / S288c)),trans_orient				1411	Acc-Gcc	Thr-471-Ala	(NSY)
CBS1483_Sc01_polished_corrected_pilon	103150	C	T	0.3939393939393939	gene	YAL021C	CCR4	Glucose-repressible alcohol dehydrogenase transcriptional effector (Saccharomyces cerevisiae (strain ATCC 204508 / S288c)),trans_orient				1246	Gtc-Atc	Val-416-Ile	(NSY)
CBS1483_Sc01_polished_corrected_pilon	104176	T	G	0.2660098522167488	gene	YAL021C	CCR4	Glucose-repressible alcohol dehydrogenase transcriptional effector (Saccharomyces cerevisiae (strain ATCC 204508 / S288c)),trans_orient				220	Aaa-Caa	Lys-74-Gln	(NSY)
CBS1483_Sc01_polished_corrected_pilon	104825	G	A	0.2893081761006289	gene	YAL020C	ATS1	Protein ATS1 (Saccharomyces cerevisiae (strain ATCC 204508 / S288c)),trans_orient				761	aCt-aTt	Thr-254-Ile	(NSY)
CBS1483_Sc01_polished_corrected_pilon	105138	C	T	0.32124352331606215	gene	YAL020C	ATS1	Protein ATS1 (Saccharomyces cerevisiae (strain ATCC 204508 / S288c)),trans_orient				448	Gta-Ata	Val-150-Ile	(NSY)
CBS1483_Sc01_polished_corrected_pilon	110047	A	G	0.3346774193548387	gene	YAL018C		Uncharacterized membrane protein YAL018C (Saccharomyces cerevisiae (strain ATCC 204508 / S288c)),trans_orient				530	cTa-cCa	Leu-177-Pro	(NSY)
CBS1483_Sc01_polished_corrected_pilon	111304	G	T	0.3057324840764331	gene	YAL017W	PSK1	Serine/threonine-protein kinase PSK1 (Saccharomyces cerevisiae (strain ATCC 204508 / S288c)),trans_orient				50	tGg-tTg	Trp-17-Leu	(NSY)
CBS1483_Sc01_polished_corrected_pilon	111324	A	G	0.34868421052631576	gene	YAL017W	PSK1	Serine/threonine-protein kinase PSK1 (Saccharomyces cerevisiae (strain ATCC 204508 / S288c)),trans_orient				70	Aca-Gca	Thr-24-Ala	(NSY)
CBS1483_Sc01_polished_corrected_pilon	111408	G	A	0.4036144578313253	gene	YAL017W	PSK1	Serine/threonine-protein kinase PSK1 (Saccharomyces cerevisiae (strain ATCC 204508 / S288c)),trans_orient				154	Gaa-Aaa	Glu-52-Lys	(NSY)
CBS1483_Sc01_polished_corrected_pilon	112483	A	G	0.32038834951456313	gene	YAL017W	PSK1	Serine/threonine-protein kinase PSK1 (Saccharomyces cerevisiae (strain ATCC 204508 / S288c)),trans_orient				1229	gAa-gGa	Glu-410-Gly	(NSY)
CBS1483_Sc01_polished_corrected_pilon	112987	T	C	0.2916666666666667	gene	YAL017W	PSK1	Serine/threonine-protein kinase PSK1 (Saccharomyces cerevisiae (strain ATCC 204508 / S288c)),trans_orient				1733	gTc-gCc	Val-578-Ala	(NSY)
CBS1483_Sc01_polished_corrected_pilon	113232	A	T	0.35714285714285715	gene	YAL017W	PSK1	Serine/threonine-protein kinase PSK1 (Saccharomyces cerevisiae (strain ATCC 204508 / S288c)),trans_orient				1978	Acg-Tcg	Thr-660-Ser	(NSY)
CBS1483_Sc01_polished_corrected_pilon	114408	T	C	0.3789954337899543	gene	YAL017W	PSK1	Serine/threonine-protein kinase PSK1 (Saccharomyces cerevisiae (strain ATCC 204508 / S288c)),trans_orient				239	gTg-gCg	Val-80-Ala	(NSY)
CBS1483_Sc01_polished_corrected_pilon	114881	T	C	0.3474903474903475	gene	YAL017W	PSK1	Serine/threonine-protein kinase PSK1 (Saccharomyces cerevisiae (strain ATCC 204508 / S288c)),trans_orient				712	Ttc-Ctc	Phe-238-Leu	(NSY)
CBS1483_Sc01_polished_corrected_pilon	120389	G	T	0.33121019108280253	gene	YAL013W	DEP1	Transcriptional regulatory protein DEP1 (Saccharomyces cerevisiae (strain ATCC 204508 / S288c)),trans_orient				113	tGg-tTg	Trp-38-Leu	(NSY)
CBS1483_Sc01_polished_corrected_pilon	120527	G	C	0.25675675675675674	gene	YAL013W	DEP1	Transcriptional regulatory protein DEP1 (Saccharomyces cerevisiae (strain ATCC 204508 / S288c)),trans_orient				251	aGc-aCc	Ser-84-Thr	(NSY)
CBS1483_Sc01_polished_corrected_pilon	120544	C	T	0.2777777777777778	gene	YAL013W	DEP1	Transcriptional regulatory protein DEP1 (Saccharomyces cerevisiae (strain ATCC 204508 / S288c)),trans_orient				268	Cca-Tca	Pro-90-Ser	(NSY)
CBS1483_Sc01_polished_corrected_pilon	120955	T	C	0.4044943820224719	gene	YAL013W	DEP1	Transcriptional regulatory protein DEP1 (Saccharomyces cerevisiae (strain ATCC 204508 / S288c)),trans_orient				679	Tac-Cac	Tyr-227-His	(NSY)
CBS1483_Sc01_polished_corrected_pilon	121369	T	C	0.3313953488372093	gene	YAL013W	DEP1	Transcriptional regulatory protein DEP1 (Saccharomyces cerevisiae (strain ATCC 204508 / S288c)),trans_orient				1093	Ttc-Ctc	Phe-365-Leu	(NSY)
CBS1483_Sc01_polished_corrected_pilon	124001	T	C	0.3183856502242152	gene	YAL011W	SWC3	SWR1-complex protein 3 (Saccharomyces cerevisiae (strain ATCC 204508 / S288c)),trans_orient				796	Tct-Cct	Ser-266-Pro	(NSY)
CBS1483_Sc01_polished_corrected_pilon	124181	G	A	0.34299516908212563	gene	YAL011W	SWC3	SWR1-complex protein 3 (Saccharomyces cerevisiae (strain ATCC 204508 / S288c)),trans_orient				976	Gtt-Att	Val-326-Ile	(NSY)
CBS1483_Sc01_polished_corrected_pilon	124353	C	T	0.34782608695652173	gene	YAL011W	SWC3	SWR1-complex protein 3 (Saccharomyces cerevisiae (strain ATCC 204508 / S288c)),trans_orient				1148	tCc-tTt	Ser-383-Phe	(NSY)
CBS1483_Sc01_polished_corrected_pilon	124354	C	T	0.34649122807017546	gene	YAL011W	SWC3	SWR1-complex protein 3 (Saccharomyces cerevisiae (strain ATCC 204508 / S288c)),trans_orient				1149	tcC-ttT	Ser-383-Phe	(NSY)
CBS1483_Sc01_polished_corrected_pilon	124436	T	G	0.38132295719844356	gene	YAL011W	SWC3	SWR1-complex protein 3 (Saccharomyces cerevisiae (strain ATCC 204508 / S288c)),trans_orient				1231	Tca-Gca	Ser-411-Ala	(NSY)
CBS1483_Sc01_polished_corrected_pilon	124622	G	A	0.3648068669527897	gene	YAL011W	SWC3	SWR1-complex protein 3 (Saccharomyces cerevisiae (strain ATCC 204508 / S288c)),trans_orient				1417	Gta-Ata	Val-473-Ile	(NSY)
CBS1483_Sc01_polished_corrected_pilon	125226	C	T	0.3418181818181818	gene	YAL010C	MDM10	Mitochondrial distribution and morphology protein 10 (Saccharomyces cerevisiae (strain ATCC 204508 / S288c)),trans_orient				1297	Gca-Aca	Ala-433-Thr	(NSY)
CBS1483_Sc01_polished_corrected_pilon	125594	G	A	0.39737991266375544	gene	YAL010C	MDM10	Mitochondrial distribution and morphology protein 10 (Saccharomyces cerevisiae (strain ATCC 204508 / S288c)),trans_orient				929	tCa-tTa	Ser-310-Leu	(NSY)
CBS1483_Sc01_polished_corrected_pilon	126187	C	T	0.3659574468085106	gene	YAL010C	MDM10	Mitochondrial distribution and morphology protein 10 (Saccharomyces cerevisiae (strain ATCC 204508 / S288c)),trans_orient				485	aGt-aAt	Ser-162-Asn	(NSY)
CBS1483_Sc01_polished_corrected_pilon	126423	T	A	0.3389121338912134	gene	YAL010C	MDM10	Mitochondrial distribution and morphology protein 10 (Saccharomyces cerevisiae (strain ATCC 204508 / S288c)),trans_orient				249	aaA-aaT	Lys-83-Asn	(NSY)
CBS1483_Sc01_polished_corrected_pilon	127047	G	A	0.38257575757575757	gene	YAL009W	SPO7	Sporulation-specific protein SPO7 (Saccharomyces cerevisiae (strain ATCC 204508 / S288c)),trans_orient				188	cGc-cAc	Arg-63-His	(NSY)
CBS1483_Sc01_polished_corrected_pilon	127359	T	C	0.36	gene	YAL009W	SPO7	Sporulation-specific protein SPO7 (Saccharomyces cerevisiae (strain ATCC 204508 / S288c)),trans_orient				500	tTa-tCa	Leu-167-Ser	(NSY)
CBS1483_Sc01_polished_corrected_pilon	128154	C	G	0.36036036036036034	gene	YAL008W	FUN14	Protein FUN14 (Saccharomyces cerevisiae (strain ATCC 204508 / S288c)),trans_orient				235	Cag-Gag	Gln-79-Glu	(NSY)
CBS1483_Sc01_polished_corrected_pilon	128173	C	A	0.37037037037037035	gene	YAL008W	FUN14	Protein FUN14 (Saccharomyces cerevisiae (strain ATCC 204508 / S288c)),trans_orient				254	aCt-aAt	Thr-85-Asn	(NSY)
CBS1483_Sc01_polished_corrected_pilon	130764	A	C	0.3543307086614173	gene	YAL005C	SSA1	Heat shock protein SSA1 (Saccharomyces cerevisiae (strain ATCC 204508 / S288c)),trans_orient				1645	Tct-Gct	Ser-549-Ala	(NSY)
CBS1483_Sc01_polished_corrected_pilon	132046	T	A	0.31100478468899523	gene	YAL005C	SSA1	Heat shock protein SSA1 (Saccharomyces cerevisiae (strain ATCC 204508 / S288c)),trans_orient				395	tAc-tTc	Tyr-132-Phe	(NSY)
CBS1483_Sc01_polished_corrected_pilon	135361	A	T	0.32653061224489793	gene	YAL002W	VPS8	Vacuolar protein sorting-associated protein 8 (Saccharomyces cerevisiae (strain ATCC 204508 / S288c)),trans_orient				646	Agg-Tgg	Arg-216-Trp	(NSY)
CBS1483_Sc01_polished_corrected_pilon	136259	A	G	0.37083333333333335	gene	YAL002W	VPS8	Vacuolar protein sorting-associated protein 8 (Saccharomyces cerevisiae (strain ATCC 204508 / S288c)),trans_orient				1544	gAc-gGc	Asp-515-Gly	(NSY)
CBS1483_Sc01_polished_corrected_pilon	136729	A	G	0.2867132867132867	gene	YAL002W	VPS8	Vacuolar protein sorting-associated protein 8 (Saccharomyces cerevisiae (strain ATCC 204508 / S288c)),trans_orient				2014	Aat-Gat	Asn-672-Asp	(NSY)
CBS1483_Sc01_polished_corrected_pilon	137747	A	G	0.34710743801652894	gene	YAL002W	VPS8	Vacuolar protein sorting-associated protein 8 (Saccharomyces cerevisiae (strain ATCC 204508 / S288c)),trans_orient				3032	aAt-aGt	Asn-1011-Ser	(NSY)
CBS1483_Sc01_polished_corrected_pilon	138742	A	G	0.329004329004329	gene	YAL001C	TFC3	Transcription factor tau 138 kDa subunit (Saccharomyces cerevisiae (strain ATCC 204508 / S288c)),trans_orient				3176	tTt-tCt	Phe-1059-Ser	(NSY)
CBS1483_Sc01_polished_corrected_pilon	140475	T	C	0.33189655172413796	gene	YAL001C	TFC3	Transcription factor tau 138 kDa subunit (Saccharomyces cerevisiae (strain ATCC 204508 / S288c)),trans_orient				1610	gAc-gGc	Asp-537-Gly	(NSY)
CBS1483_Sc01_polished_corrected_pilon	143284	T	C	0.3	gene	YAR002W	NUP60	Nucleoporin NUP60 (Saccharomyces cerevisiae (strain ATCC 204508 / S288c)),trans_orient				35	aTt-aCt	Ile-12-Thr	(NSY)
CBS1483_Sc01_polished_corrected_pilon	143542	C	T	0.3252032520325203	gene	YAR002W	NUP60	Nucleoporin NUP60 (Saccharomyces cerevisiae (strain ATCC 204508 / S288c)),trans_orient				293	gCc-gTc	Ala-98-Val	(NSY)
CBS1483_Sc01_polished_corrected_pilon	144151	A	C	0.2967479674796748	gene	YAR002W	NUP60	Nucleoporin NUP60 (Saccharomyces cerevisiae (strain ATCC 204508 / S288c)),trans_orient				902	tAt-tCt	Tyr-301-Ser	(NSY)
CBS1483_Sc01_polished_corrected_pilon	149583	T	C	0.2815884476534296	gene	YAR007C	RFA1	Replication factor A protein 1 (Saccharomyces cerevisiae (strain ATCC 204508 / S288c)),trans_orient				23	aAg-aGg	Lys-8-Arg	(NSY)
CBS1483_Sc01_polished_corrected_pilon	150150	G	C	0.37327188940092165	gene	YAR008W	SEN34	tRNA-splicing endonuclease subunit SEN34 (Saccharomyces cerevisiae (strain ATCC 204508 / S288c)),trans_orient				274	Gat-Cat	Asp-92-His	(NSY)
CBS1483_Sc01_polished_corrected_pilon	150453	A	G	0.34296028880866425	gene	YAR008W	SEN34	tRNA-splicing endonuclease subunit SEN34 (Saccharomyces cerevisiae (strain ATCC 204508 / S288c)),trans_orient				577	Aat-Gat	Asn-193-Asp	(NSY)
CBS1483_Sc01_polished_corrected_pilon	152424	C	T	0.2691029900332226	gene	YAR014C	BUD14	Bud site selection protein 14 (Saccharomyces cerevisiae (strain ATCC 204508 / S288c)),trans_orient				1808	gGg-gAg	Gly-603-Glu	(NSY)
CBS1483_Sc01_polished_corrected_pilon	152539	T	C	0.29194630872483224	gene	YAR014C	BUD14	Bud site selection protein 14 (Saccharomyces cerevisiae (strain ATCC 204508 / S288c)),trans_orient				1693	Agt-Ggt	Ser-565-Gly	(NSY)
CBS1483_Sc01_polished_corrected_pilon	152667	G	A	0.277992277992278	gene	YAR014C	BUD14	Bud site selection protein 14 (Saccharomyces cerevisiae (strain ATCC 204508 / S288c)),trans_orient				1565	aCg-aTg	Thr-522-Met	(NSY)
CBS1483_Sc01_polished_corrected_pilon	152856	A	G	0.39935064935064934	gene	YAR014C	BUD14	Bud site selection protein 14 (Saccharomyces cerevisiae (strain ATCC 204508 / S288c)),trans_orient				1376	tTg-tCg	Leu-459-Ser	(NSY)
CBS1483_Sc01_polished_corrected_pilon	153382	C	T	0.2920962199312715	gene	YAR014C	BUD14	Bud site selection protein 14 (Saccharomyces cerevisiae (strain ATCC 204508 / S288c)),trans_orient				850	Gaa-Aaa	Glu-284-Lys	(NSY)
CBS1483_Sc01_polished_corrected_pilon	154147	A	C	0.4309210526315789	gene	YAR014C	BUD14	Bud site selection protein 14 (Saccharomyces cerevisiae (strain ATCC 204508 / S288c)),trans_orient				85	Tgt-Ggt	Cys-29-Gly	(NSY)
CBS1483_Sc01_polished_corrected_pilon	155018	C	T	0.25170068027210885	gene	YAR015W	ADE1	Phosphoribosylaminoimidazole-succinocarboxamide synthase (Saccharomyces cerevisiae (strain ATCC 204508 / S288c)),trans_orient				286	Cca-Tca	Pro-96-Ser	(NSY)
CBS1483_Sc01_polished_corrected_pilon	156158	T	C	0.49271137026239065	gene	YAR018C	KIN3	Serine/threonine-protein kinase KIN3 (Saccharomyces cerevisiae (strain ATCC 204508 / S288c)),trans_orient				907	Agg-Ggg	Arg-303-Gly	(NSY)
CBS1483_Sc01_polished_corrected_pilon	156559	A	G	0.38622754491017963	gene	YAR018C	KIN3	Serine/threonine-protein kinase KIN3 (Saccharomyces cerevisiae (strain ATCC 204508 / S288c)),trans_orient				506	aTc-aCc	Ile-169-Thr	(NSY)
CBS1483_Sc01_polished_corrected_pilon	169172	T	A	0.4	gene	YAR027W	UIP3	ULP1-interacting protein 3 (Saccharomyces cerevisiae (strain ATCC 204508 / S288c)),trans_orient				34	Ttg-Atg	Leu-12-Met	(NSY)
CBS1483_Sc01_polished_corrected_pilon	170479	G	A	0.4325581395348837	gene	YAR028W		DUP240 protein YAR028W (Saccharomyces cerevisiae (strain ATCC 204508 / S288c)),trans_orient				218	gGg-gAg	Gly-73-Glu	(NSY)
CBS1483_Sc01_polished_corrected_pilon	170496	G	A	0.4039408866995074	gene	YAR028W		DUP240 protein YAR028W (Saccharomyces cerevisiae (strain ATCC 204508 / S288c)),trans_orient				235	Gtg-Atg	Val-79-Met	(NSY)
CBS1483_Sc01_polished_corrected_pilon	170501	G	A	0.40096618357487923	gene	YAR028W		DUP240 protein YAR028W (Saccharomyces cerevisiae (strain ATCC 204508 / S288c)),trans_orient				240	atG-atA	Met-80-Ile	(NSY)
CBS1483_Sc01_polished_corrected_pilon	170508	A	T	0.4097560975609756	gene	YAR028W		DUP240 protein YAR028W (Saccharomyces cerevisiae (strain ATCC 204508 / S288c)),trans_orient				247	Ata-Tta	Ile-83-Leu	(NSY)
CBS1483_Sc01_polished_corrected_pilon	170529	G	C	0.401673640167364	gene	YAR028W		DUP240 protein YAR028W (Saccharomyces cerevisiae (strain ATCC 204508 / S288c)),trans_orient				268	Gtg-Ctg	Val-90-Leu	(NSY)
CBS1483_Sc01_polished_corrected_pilon	170596	T	C	0.2831541218637993	gene	YAR028W		DUP240 protein YAR028W (Saccharomyces cerevisiae (strain ATCC 204508 / S288c)),trans_orient				335	gTg-gCg	Val-112-Ala	(NSY)
CBS1483_Sc01_polished_corrected_pilon	170673	A	G	0.2903225806451613	gene	YAR028W		DUP240 protein YAR028W (Saccharomyces cerevisiae (strain ATCC 204508 / S288c)),trans_orient				412	Aag-Gag	Lys-138-Glu	(NSY)
CBS1483_Sc01_polished_corrected_pilon	171874	C	G	0.3081761006289308	gene	YAR029W		DUP240 protein YAR029W (Saccharomyces cerevisiae (strain ATCC 204508 / S288c)),trans_orient				184	Cca-Gaa	Pro-62-Glu	(NSY)
CBS1483_Sc01_polished_corrected_pilon	171875	C	A	0.3159509202453988	gene	YAR029W		DUP240 protein YAR029W (Saccharomyces cerevisiae (strain ATCC 204508 / S288c)),trans_orient				185	cCa-gAa	Pro-62-Glu	(NSY)
CBS1483_Sc01_polished_corrected_pilon	172464	G	A	0.27184466019417475	gene	YAR033W	MST28	Multicopy suppressor of SEC21 protein 28 (Saccharomyces cerevisiae (strain ATCC 204508 / S288c)),trans_orient				73	Gaa-Aaa	Glu-25-Lys	(NSY)
CBS1483_Sc01_polished_corrected_pilon	172494	C	G	0.303951367781155	gene	YAR033W	MST28	Multicopy suppressor of SEC21 protein 28 (Saccharomyces cerevisiae (strain ATCC 204508 / S288c)),trans_orient				103	Cat-Ggt	His-35-Gly	(NSY)
CBS1483_Sc01_polished_corrected_pilon	172495	A	G	0.30303030303030304	gene	YAR033W	MST28	Multicopy suppressor of SEC21 protein 28 (Saccharomyces cerevisiae (strain ATCC 204508 / S288c)),trans_orient				104	cAt-gGt	His-35-Gly	(NSY)
CBS1483_Sc01_polished_corrected_pilon	172650	G	C	0.30097087378640774	gene	YAR033W	MST28	Multicopy suppressor of SEC21 protein 28 (Saccharomyces cerevisiae (strain ATCC 204508 / S288c)),trans_orient				259	Gca-Cca	Ala-87-Pro	(NSY)
CBS1483_Sc01_polished_corrected_pilon	172784	T	G	0.3161512027491409	gene	YAR033W	MST28	Multicopy suppressor of SEC21 protein 28 (Saccharomyces cerevisiae (strain ATCC 204508 / S288c)),trans_orient				393	aaT-aaG	Asn-131-Lys	(NSY)
CBS1483_Sc01_polished_corrected_pilon	172792	G	A	0.3184931506849315	gene	YAR033W	MST28	Multicopy suppressor of SEC21 protein 28 (Saccharomyces cerevisiae (strain ATCC 204508 / S288c)),trans_orient				401	cGg-cAg	Arg-134-Gln	(NSY)
CBS1483_Sc01_polished_corrected_pilon	172797	A	T	0.3287671232876712	gene	YAR033W	MST28	Multicopy suppressor of SEC21 protein 28 (Saccharomyces cerevisiae (strain ATCC 204508 / S288c)),trans_orient				406	Ata-Tta	Ile-136-Leu	(NSY)
CBS1483_Sc01_polished_corrected_pilon	172885	A	G	0.3074626865671642	gene	YAR033W	MST28	Multicopy suppressor of SEC21 protein 28 (Saccharomyces cerevisiae (strain ATCC 204508 / S288c)),trans_orient				494	aAa-aGa	Lys-165-Arg	(NSY)
CBS1483_Sc01_polished_corrected_pilon	173023	C	T	0.3181818181818182	gene	YAR033W	MST28	Multicopy suppressor of SEC21 protein 28 (Saccharomyces cerevisiae (strain ATCC 204508 / S288c)),trans_orient				632	tCc-tTt	Ser-211-Phe	(NSY)
CBS1483_Sc01_polished_corrected_pilon	173024	C	T	0.3132075471698113	gene	YAR033W	MST28	Multicopy suppressor of SEC21 protein 28 (Saccharomyces cerevisiae (strain ATCC 204508 / S288c)),trans_orient				633	tcC-ttT	Ser-211-Phe	(NSY)
CBS1483_Sc01_polished_corrected_pilon	173028	G	A	0.31086142322097376	gene	YAR033W	MST28	Multicopy suppressor of SEC21 protein 28 (Saccharomyces cerevisiae (strain ATCC 204508 / S288c)),trans_orient				637	Gac-Aag	Asp-213-Lys	(NSY)
CBS1483_Sc01_polished_corrected_pilon	173030	C	G	0.3082706766917293	gene	YAR033W	MST28	Multicopy suppressor of SEC21 protein 28 (Saccharomyces cerevisiae (strain ATCC 204508 / S288c)),trans_orient				639	gaC-aaG	Asp-213-Lys	(NSY)
CBS1483_Sc01_polished_corrected_pilon	173429	A	G	0.2546583850931677	gene	YAR033W	MST28	Multicopy suppressor of SEC21 protein 28 (Saccharomyces cerevisiae (strain ATCC 204508 / S288c)),trans_orient				712	Aat-Gat	Asn-238-Asp	(NSY)
CBS1483_Sc01_polished_corrected_pilon	173712	T	G	0.4498567335243553	gene	YAR033W	MST28	Multicopy suppressor of SEC21 protein 28 (Saccharomyces cerevisiae (strain ATCC 204508 / S288c)),trans_orient				995	gTa-gGt	Val-332-Gly	(NSY)
CBS1483_Sc01_polished_corrected_pilon	173713	A	T	0.4425287356321839	gene	YAR033W	MST28	Multicopy suppressor of SEC21 protein 28 (Saccharomyces cerevisiae (strain ATCC 204508 / S288c)),trans_orient				996	gtA-ggT	Val-332-Gly	(NSY)
CBS1483_Sc01_polished_corrected_pilon	174051	A	G	0.4524714828897338	gene	YAR033W	MST28	Multicopy suppressor of SEC21 protein 28 (Saccharomyces cerevisiae (strain ATCC 204508 / S288c)),trans_orient				1334	cAa-cGa	Gln-445-Arg	(NSY)
CBS1483_Sc01_polished_corrected_pilon	175569	C	A	0.5	gene	YAR035W	YAT1	Putative mitochondrial carnitine O-acetyltransferase (Saccharomyces cerevisiae (strain ATCC 204508 / S288c)),trans_orient				25	Ctc-Atc	Leu-9-Ile	(NSY)
CBS1483_Sc01_polished_corrected_pilon	176452	C	T	0.452	gene	YAR035W	YAT1	Putative mitochondrial carnitine O-acetyltransferase (Saccharomyces cerevisiae (strain ATCC 204508 / S288c)),trans_orient				784	Cat-Tat	His-262-Tyr	(NSY)
CBS1483_Sc01_polished_corrected_pilon	177047	C	G	0.4976958525345622	gene	YAR035W	YAT1	Putative mitochondrial carnitine O-acetyltransferase (Saccharomyces cerevisiae (strain ATCC 204508 / S288c)),trans_orient				1379	gCc-gGc	Ala-460-Gly	(NSY)
CBS1483_Sc01_polished_corrected_pilon	178699	T	G	0.4517543859649123	gene	YAR042W	SWH1	Oxysterol-binding protein homolog 1 (Saccharomyces cerevisiae (strain ATCC 204508 / S288c)),trans_orient				730	Tac-Gac	Tyr-244-Asp	(NSY)
CBS1483_Sc01_polished_corrected_pilon	189743	T	C	0.2964426877470356	gene	YHR211W	FLO5	Flocculation protein FLO5 (Saccharomyces cerevisiae (strain ATCC 204508 / S288c)),trans_orient				1006	Tcc-Ccc	Ser-336-Pro	(NSY)
CBS1483_Sc01_polished_corrected_pilon	194611	T	C	0.36329588014981273	gene	YAL067C	SEO1	Probable transporter SEO1 (Saccharomyces cerevisiae (strain ATCC 204508 / S288c)),trans_orient				317	aTc-aCc	Ile-106-Thr	(NSY)
CBS1483_Sc01_polished_corrected_pilon	195174	A	G	0.44271844660194176	gene	YAL067C	SEO1	Probable transporter SEO1 (Saccharomyces cerevisiae (strain ATCC 204508 / S288c)),trans_orient				880	Ata-Gta	Ile-294-Val	(NSY)
CBS1483_Sc01_polished_corrected_pilon	195343	T	C	0.2698744769874477	gene	YAL067C	SEO1	Probable transporter SEO1 (Saccharomyces cerevisiae (strain ATCC 204508 / S288c)),trans_orient				1049	aTt-aCt	Ile-350-Thr	(NSY)
CBS1483_Sc02_polished_pilon	12740	G	A	0.32195121951219513	gene	YBL106C	SRO77	Lethal(2) giant larvae protein homolog SRO77 (Saccharomyces cerevisiae (strain ATCC 204508 / S288c)),trans_orient				632	gCc-gTc	Ala-211-Val	(NSY)
CBS1483_Sc02_polished_pilon	42010	T	C	0.40609137055837563	gene	YBL091C	MAP2	Methionine aminopeptidase 2 (Saccharomyces cerevisiae (strain ATCC 204508 / S288c)),trans_orient				97	Aac-Gac	Asn-33-Asp	(NSY)
CBS1483_Sc02_polished_pilon	72922	C	T	0.2676056338028169	gene	YBL079W	NUP170	Nucleoporin NUP170 (Saccharomyces cerevisiae (strain ATCC 204508 / S288c)),trans_orient				4223	gCa-gTa	Ala-1408-Val	(NSY)
CBS1483_Sc02_polished_pilon	79081	G	T	0.39037433155080214	gene	YBL075C	SSA3	Heat shock protein SSA3 (Saccharomyces cerevisiae (strain ATCC 204508 / S288c)),trans_orient				812	gCg-gAg	Ala-271-Glu	(NSY)
CBS1483_Sc02_polished_pilon	149138	G	A	0.2757009345794392	gene	YBL034C	STU1	Protein STU1 (Saccharomyces cerevisiae (strain ATCC 204508 / S288c)),trans_orient				2621	tCc-tTc	Ser-874-Phe	(NSY)
CBS1483_Sc02_polished_pilon	153771	G	T	0.2981366459627329	gene	YBL032W	HEK2	Heterogeneous nuclear rnp K-like protein 2 (Saccharomyces cerevisiae (strain ATCC 204508 / S288c)),trans_orient				220	Gcc-Tcc	Ala-74-Ser	(NSY)
CBS1483_Sc02_polished_pilon	153801	A	C	0.3157894736842105	gene	YBL032W	HEK2	Heterogeneous nuclear rnp K-like protein 2 (Saccharomyces cerevisiae (strain ATCC 204508 / S288c)),trans_orient				250	Acc-Ccc	Thr-84-Pro	(NSY)
CBS1483_Sc02_polished_pilon	159635	A	C	0.32298136645962733	gene	YBL029W		Uncharacterized protein YBL029W (Saccharomyces cerevisiae (strain ATCC 204508 / S288c)),trans_orient				152	gAa-gCa	Glu-51-Ala	(NSY)
CBS1483_Sc02_polished_pilon	159746	A	T	0.366120218579235	gene	YBL029W		Uncharacterized protein YBL029W (Saccharomyces cerevisiae (strain ATCC 204508 / S288c)),trans_orient				263	aAt-aTt	Asn-88-Ile	(NSY)
CBS1483_Sc02_polished_pilon	159779	A	T	0.35195530726256985	gene	YBL029W		Uncharacterized protein YBL029W (Saccharomyces cerevisiae (strain ATCC 204508 / S288c)),trans_orient				296	aAt-aTt	Asn-99-Ile	(NSY)
CBS1483_Sc02_polished_pilon	160259	G	C	0.33548387096774196	gene	YBL029W		Uncharacterized protein YBL029W (Saccharomyces cerevisiae (strain ATCC 204508 / S288c)),trans_orient				776	cGc-cCc	Arg-259-Pro	(NSY)
CBS1483_Sc02_polished_pilon	161063	A	C	0.3333333333333333	gene	YBL028C		UPF0642 protein YBL028C (Saccharomyces cerevisiae (strain ATCC 204508 / S288c)),trans_orient				125	cTa-cGa	Leu-42-Arg	(NSY)
CBS1483_Sc02_polished_pilon	171561	T	C	0.3300970873786408	gene	YBL022C	PIM1	Lon protease homolog, mitochondrial (Saccharomyces cerevisiae (strain ATCC 204508 / S288c)),trans_orient				3035	gAt-gGt	Asp-1012-Gly	(NSY)
CBS1483_Sc02_polished_pilon	174310	T	C	0.34545454545454546	gene	YBL022C	PIM1	Lon protease homolog, mitochondrial (Saccharomyces cerevisiae (strain ATCC 204508 / S288c)),trans_orient				286	Att-Gtt	Ile-96-Val	(NSY)
CBS1483_Sc02_polished_pilon	174353	T	C	0.2857142857142857	gene	YBL022C	PIM1	Lon protease homolog, mitochondrial (Saccharomyces cerevisiae (strain ATCC 204508 / S288c)),trans_orient				243	gcA-gaG	Ala-81-Glu	(NSY)
CBS1483_Sc02_polished_pilon	174354	G	T	0.28415300546448086	gene	YBL022C	PIM1	Lon protease homolog, mitochondrial (Saccharomyces cerevisiae (strain ATCC 204508 / S288c)),trans_orient				242	gCa-gAg	Ala-81-Glu	(NSY)
CBS1483_Sc02_polished_pilon	176000	A	G	0.36477987421383645	gene	YBL020W	RFT1	Oligosaccharide translocation protein RFT1 (Saccharomyces cerevisiae (strain ATCC 204508 / S288c)),trans_orient				280	Aag-Gag	Lys-94-Glu	(NSY)
CBS1483_Sc02_polished_pilon	177693	C	T	0.37988826815642457	gene	YBL019W	APN2	DNA-(apurinic or apyrimidinic site) lyase 2 (Saccharomyces cerevisiae (strain ATCC 204508 / S288c)),trans_orient				20	aCg-aTg	Thr-7-Met	(NSY)
CBS1483_Sc02_polished_pilon	179329	T	G	0.3081395348837209	gene	YBL017C	PEP1	Vacuolar protein sorting/targeting protein VPS10 (Saccharomyces cerevisiae (strain ATCC 204508 / S288c)),trans_orient				5057	aAa-aCa	Lys-1686-Thr	(NSY)
CBS1483_Sc02_polished_pilon	181177	A	G	0.34285714285714286	gene	YBL017C	PEP1	Vacuolar protein sorting/targeting protein VPS10 (Saccharomyces cerevisiae (strain ATCC 204508 / S288c)),trans_orient				3704	aTc-aCc	Ile-1235-Thr	(NSY)
CBS1483_Sc02_polished_pilon	186771	T	C	0.34	gene	YBL016W	FUS3	Mitogen-activated protein kinase FUS3 (Saccharomyces cerevisiae (strain ATCC 204508 / S288c)),trans_orient				1000	Tac-Cac	Tyr-334-His	(NSY)
CBS1483_Sc02_polished_pilon	213499	C	T	0.26993865030674846	gene	YBL007C	SLA1	Actin cytoskeleton-regulatory complex protein SLA1 (Saccharomyces cerevisiae (strain ATCC 204508 / S288c)),trans_orient				3072	atG-atA	Met-1024-Ile	(NSY)
CBS1483_Sc02_polished_pilon	213749	C	G	0.31756756756756754	gene	YBL007C	SLA1	Actin cytoskeleton-regulatory complex protein SLA1 (Saccharomyces cerevisiae (strain ATCC 204508 / S288c)),trans_orient				2822	cGt-cCt	Arg-941-Pro	(NSY)
CBS1483_Sc02_polished_pilon	216150	C	G	0.32919254658385094	gene	YBL007C	SLA1	Actin cytoskeleton-regulatory complex protein SLA1 (Saccharomyces cerevisiae (strain ATCC 204508 / S288c)),trans_orient				421	Gcc-Ccc	Ala-141-Pro	(NSY)
CBS1483_Sc02_polished_pilon	217260	A	C	0.3404255319148936	gene	YBL006C	LDB7	Chromatin structure-remodeling complex protein RSC14 (Saccharomyces cerevisiae (strain ATCC 204508 / S288c)),trans_orient				74	gTg-gGg	Val-25-Gly	(NSY)
CBS1483_Sc02_polished_pilon	217819	C	T	0.39634146341463417	gene	YBL005W	PDR3	Transcription factor PDR3 (Saccharomyces cerevisiae (strain ATCC 204508 / S288c)),trans_orient				146	cCg-cTg	Pro-49-Leu	(NSY)
CBS1483_Sc02_polished_pilon	218806	G	A	0.33980582524271846	gene	YBL005W	PDR3	Transcription factor PDR3 (Saccharomyces cerevisiae (strain ATCC 204508 / S288c)),trans_orient				1133	cGc-cAc	Arg-378-His	(NSY)
CBS1483_Sc02_polished_pilon	220326	A	G	0.3167701863354037	gene	YBL005W	PDR3	Transcription factor PDR3 (Saccharomyces cerevisiae (strain ATCC 204508 / S288c)),trans_orient				2653	Acc-Gcc	Thr-885-Ala	(NSY)
CBS1483_Sc02_polished_pilon	220420	G	A	0.35294117647058826	gene	YBL005W	PDR3	Transcription factor PDR3 (Saccharomyces cerevisiae (strain ATCC 204508 / S288c)),trans_orient				2747	aGt-aAt	Ser-916-Asn	(NSY)
CBS1483_Sc02_polished_pilon	220501	A	G	0.3464052287581699	gene	YBL005W	PDR3	Transcription factor PDR3 (Saccharomyces cerevisiae (strain ATCC 204508 / S288c)),trans_orient				2828	aAt-aGt	Asn-943-Ser	(NSY)
CBS1483_Sc02_polished_pilon	223249	G	C	0.37254901960784315	gene	YBL004W	UTP20	U3 small nucleolar RNA-associated protein 20 (Saccharomyces cerevisiae (strain ATCC 204508 / S288c)),trans_orient				1338	caG-caC	Gln-446-His	(NSY)
CBS1483_Sc02_polished_pilon	223270	G	C	0.3541666666666667	gene	YBL004W	UTP20	U3 small nucleolar RNA-associated protein 20 (Saccharomyces cerevisiae (strain ATCC 204508 / S288c)),trans_orient				1359	ttG-ttC	Leu-453-Phe	(NSY)
CBS1483_Sc02_polished_pilon	223431	T	C	0.3317307692307692	gene	YBL004W	UTP20	U3 small nucleolar RNA-associated protein 20 (Saccharomyces cerevisiae (strain ATCC 204508 / S288c)),trans_orient				1520	aTt-aCt	Ile-507-Thr	(NSY)
CBS1483_Sc02_polished_pilon	224530	T	C	0.3258426966292135	gene	YBL004W	UTP20	U3 small nucleolar RNA-associated protein 20 (Saccharomyces cerevisiae (strain ATCC 204508 / S288c)),trans_orient				277	Ttt-Ctt	Phe-93-Leu	(NSY)
CBS1483_Sc02_polished_pilon	225124	G	A	0.3626943005181347	gene	YBL004W	UTP20	U3 small nucleolar RNA-associated protein 20 (Saccharomyces cerevisiae (strain ATCC 204508 / S288c)),trans_orient				871	Gca-Aca	Ala-291-Thr	(NSY)
CBS1483_Sc02_polished_pilon	225527	C	T	0.33513513513513515	gene	YBL004W	UTP20	U3 small nucleolar RNA-associated protein 20 (Saccharomyces cerevisiae (strain ATCC 204508 / S288c)),trans_orient				1274	aCt-aTt	Thr-425-Ile	(NSY)
CBS1483_Sc02_polished_pilon	226112	G	A	0.33986928104575165	gene	YBL004W	UTP20	U3 small nucleolar RNA-associated protein 20 (Saccharomyces cerevisiae (strain ATCC 204508 / S288c)),trans_orient				1859	aGt-aAt	Ser-620-Asn	(NSY)
CBS1483_Sc02_polished_pilon	228888	T	A	0.33544303797468356	gene	YBL004W	UTP20	U3 small nucleolar RNA-associated protein 20 (Saccharomyces cerevisiae (strain ATCC 204508 / S288c)),trans_orient				4635	gaT-gaA	Asp-1545-Glu	(NSY)
CBS1483_Sc02_polished_pilon	229388	C	T	0.3693181818181818	gene	YBL004W	UTP20	U3 small nucleolar RNA-associated protein 20 (Saccharomyces cerevisiae (strain ATCC 204508 / S288c)),trans_orient				5135	gCc-gTc	Ala-1712-Val	(NSY)
CBS1483_Sc02_polished_pilon	236114	A	G	0.37209302325581395	gene	YBR002C	RER2	Dehydrodolichyl diphosphate synthase RER2 (Saccharomyces cerevisiae (strain ATCC 204508 / S288c)),trans_orient				727	Tgg-Cgg	Trp-243-Arg	(NSY)
CBS1483_Sc02_polished_pilon	240611	A	G	0.39436619718309857	gene	YBR005W	RCR1	Protein RCR1 (Saccharomyces cerevisiae (strain ATCC 204508 / S288c)),trans_orient				428	tAt-tGt	Tyr-143-Cys	(NSY)
CBS1483_Sc02_polished_pilon	244576	C	A	0.29015544041450775	gene	YBR007C	DSF2	Protein DSF2 (Saccharomyces cerevisiae (strain ATCC 204508 / S288c)),trans_orient				718	Gct-Tct	Ala-240-Ser	(NSY)
CBS1483_Sc02_polished_pilon	246969	G	T	0.3259668508287293	gene	YBR008C	FLR1	Fluconazole resistance protein 1 (Saccharomyces cerevisiae (strain ATCC 204508 / S288c)),trans_orient				1506	gaC-gaA	Asp-502-Glu	(NSY)
CBS1483_Sc02_polished_pilon	248003	T	G	0.33689839572192515	gene	YBR008C	FLR1	Fluconazole resistance protein 1 (Saccharomyces cerevisiae (strain ATCC 204508 / S288c)),trans_orient				472	Att-Ctt	Ile-158-Leu	(NSY)
CBS1483_Sc02_polished_pilon	248152	C	T	0.38011695906432746	gene	YBR008C	FLR1	Fluconazole resistance protein 1 (Saccharomyces cerevisiae (strain ATCC 204508 / S288c)),trans_orient				323	cGa-cAa	Arg-108-Gln	(NSY)
CBS1483_Sc02_polished_pilon	248361	T	A	0.38461538461538464	gene	YBR008C	FLR1	Fluconazole resistance protein 1 (Saccharomyces cerevisiae (strain ATCC 204508 / S288c)),trans_orient				114	aaA-aaT	Lys-38-Asn	(NSY)
CBS1483_Sc02_polished_pilon	249660	T	C	0.352	gene	YBR009C	HHF1	Histone H4 (Saccharomyces cerevisiae (strain ATCC 204508 / S288c)),trans_orient				289	Acc-Gcc	Thr-97-Ala	(NSY)
CBS1483_Sc02_polished_pilon	253416	G	A	0.2985781990521327	gene	YBR012C		Putative uncharacterized protein YBR012C (Saccharomyces cerevisiae (strain ATCC 204508 / S288c)),trans_orient				409	Cct-Tct	Pro-137-Ser	(NSY)
CBS1483_Sc02_polished_pilon	253493	C	T	0.2606060606060606	gene	YBR012C		Putative uncharacterized protein YBR012C (Saccharomyces cerevisiae (strain ATCC 204508 / S288c)),trans_orient				332	aGa-aAa	Arg-111-Lys	(NSY)
CBS1483_Sc02_polished_pilon	255091	G	T	0.2722222222222222	gene	YBR014C	GRX7	Monothiol glutaredoxin-7 (Saccharomyces cerevisiae (strain ATCC 204508 / S288c)),trans_orient				584	aCa-aAa	Thr-195-Lys	(NSY)
CBS1483_Sc02_polished_pilon	255290	G	A	0.35714285714285715	gene	YBR014C	GRX7	Monothiol glutaredoxin-7 (Saccharomyces cerevisiae (strain ATCC 204508 / S288c)),trans_orient				385	Cac-Tac	His-129-Tyr	(NSY)
CBS1483_Sc02_polished_pilon	255389	C	G	0.3225806451612903	gene	YBR014C	GRX7	Monothiol glutaredoxin-7 (Saccharomyces cerevisiae (strain ATCC 204508 / S288c)),trans_orient				286	Gaa-Caa	Glu-96-Gln	(NSY)
CBS1483_Sc02_polished_pilon	255532	G	T	0.31891891891891894	gene	YBR014C	GRX7	Monothiol glutaredoxin-7 (Saccharomyces cerevisiae (strain ATCC 204508 / S288c)),trans_orient				143	aCg-aAg	Thr-48-Lys	(NSY)
CBS1483_Sc02_polished_pilon	256506	C	T	0.4166666666666667	gene	YBR015C	MNN2	Alpha-1,2-mannosyltransferase MNN2 (Saccharomyces cerevisiae (strain ATCC 204508 / S288c)),trans_orient				1337	gGc-gAc	Gly-446-Asp	(NSY)
CBS1483_Sc02_polished_pilon	256609	A	G	0.313953488372093	gene	YBR015C	MNN2	Alpha-1,2-mannosyltransferase MNN2 (Saccharomyces cerevisiae (strain ATCC 204508 / S288c)),trans_orient				1234	Tca-Cca	Ser-412-Pro	(NSY)
CBS1483_Sc02_polished_pilon	258623	A	C	0.3416666666666667	gene	YBR016W		Uncharacterized protein YBR016W (Saccharomyces cerevisiae (strain ATCC 204508 / S288c)),trans_orient				38	gAg-gCg	Glu-13-Ala	(NSY)
CBS1483_Sc02_polished_pilon	260322	C	A	0.34146341463414637	gene	YBR017C	KAP104	Importin subunit beta-2 (Saccharomyces cerevisiae (strain ATCC 204508 / S288c)),trans_orient				1714	Gct-Tct	Ala-572-Ser	(NSY)
CBS1483_Sc02_polished_pilon	264627	T	C	0.3492063492063492	gene	YBR019C	GAL10	Bifunctional protein GAL10 (Saccharomyces cerevisiae (strain ATCC 204508 / S288c)),trans_orient				1838	gAt-gGt	Asp-613-Gly	(NSY)
CBS1483_Sc02_polished_pilon	264889	G	A	0.35260115606936415	gene	YBR019C	GAL10	Bifunctional protein GAL10 (Saccharomyces cerevisiae (strain ATCC 204508 / S288c)),trans_orient				1576	Ccc-Tcc	Pro-526-Ser	(NSY)
CBS1483_Sc02_polished_pilon	264943	C	T	0.345679012345679	gene	YBR019C	GAL10	Bifunctional protein GAL10 (Saccharomyces cerevisiae (strain ATCC 204508 / S288c)),trans_orient				1522	Gtc-Atc	Val-508-Ile	(NSY)
CBS1483_Sc02_polished_pilon	268222	C	T	0.39869281045751637	gene	YBR020W	GAL1	Galactokinase (Saccharomyces cerevisiae (strain ATCC 204508 / S288c)),trans_orient				890	cCt-cTt	Pro-297-Leu	(NSY)
CBS1483_Sc02_polished_pilon	268376	T	G	0.3411764705882353	gene	YBR020W	GAL1	Galactokinase (Saccharomyces cerevisiae (strain ATCC 204508 / S288c)),trans_orient				1044	gaT-gaG	Asp-348-Glu	(NSY)
CBS1483_Sc02_polished_pilon	269981	G	A	0.3496932515337423	gene	YBR021W	FUR4	Uracil permease (Saccharomyces cerevisiae (strain ATCC 204508 / S288c)),trans_orient				227	tGt-tAt	Cys-76-Tyr	(NSY)
CBS1483_Sc02_polished_pilon	275499	C	T	0.31901840490797545	gene	YBR023C	CHS3	Chitin synthase 3 (Saccharomyces cerevisiae (strain ATCC 204508 / S288c)),trans_orient				739	Gtt-Att	Val-247-Ile	(NSY)
CBS1483_Sc02_polished_pilon	284123	C	G	0.363013698630137	gene	YBR028C	YPK3	AGC kinase YPK3 (Saccharomyces cerevisiae (strain ATCC 204508 / S288c)),trans_orient				193	Gca-Cca	Ala-65-Pro	(NSY)
CBS1483_Sc02_polished_pilon	284225	C	T	0.43609022556390975	gene	YBR028C	YPK3	AGC kinase YPK3 (Saccharomyces cerevisiae (strain ATCC 204508 / S288c)),trans_orient				91	Gat-Aat	Asp-31-Asn	(NSY)
CBS1483_Sc02_polished_pilon	285157	T	C	0.2655367231638418	gene	YBR029C	CDS1	Phosphatidate cytidylyltransferase (Saccharomyces cerevisiae (strain ATCC 204508 / S288c)),trans_orient				881	aAt-aGt	Asn-294-Ser	(NSY)
CBS1483_Sc02_polished_pilon	287416	G	A	0.4012738853503185	gene	YBR030W	RKM3	Ribosomal N-lysine methyltransferase 3 (Saccharomyces cerevisiae (strain ATCC 204508 / S288c)),trans_orient				830	cGt-cAt	Arg-277-His	(NSY)
CBS1483_Sc02_polished_pilon	287491	C	T	0.36645962732919257	gene	YBR030W	RKM3	Ribosomal N-lysine methyltransferase 3 (Saccharomyces cerevisiae (strain ATCC 204508 / S288c)),trans_orient				905	aCc-aTc	Thr-302-Ile	(NSY)
CBS1483_Sc02_polished_pilon	288497	A	T	0.3252032520325203	gene	YBR031W	RPL4A	60S ribosomal protein L4-A (Saccharomyces cerevisiae (strain ATCC 204508 / S288c)),trans_orient				64	Atg-Ttg	Met-22-Leu	(NSY)
CBS1483_Sc02_polished_pilon	290521	C	T	0.32653061224489793	gene	YBR033W	EDS1	Transcriptional regulatory protein EDS1 (Saccharomyces cerevisiae (strain ATCC 204508 / S288c)),trans_orient				311	gCa-gTa	Ala-104-Val	(NSY)
CBS1483_Sc02_polished_pilon	292051	T	C	0.3090909090909091	gene	YBR033W	EDS1	Transcriptional regulatory protein EDS1 (Saccharomyces cerevisiae (strain ATCC 204508 / S288c)),trans_orient				1745	cTt-cCt	Leu-582-Pro	(NSY)
CBS1483_Sc02_polished_pilon	292239	A	T	0.27450980392156865	gene	YBR033W	EDS1	Transcriptional regulatory protein EDS1 (Saccharomyces cerevisiae (strain ATCC 204508 / S288c)),trans_orient				1824	ttA-ttT	Leu-608-Phe	(NSY)
CBS1483_Sc02_polished_pilon	293407	C	T	0.32748538011695905	gene	YBR034C	HMT1	HNRNP arginine N-methyltransferase (Saccharomyces cerevisiae (strain ATCC 204508 / S288c)),trans_orient				835	Gct-Act	Ala-279-Thr	(NSY)
CBS1483_Sc02_polished_pilon	294177	C	T	0.3227848101265823	gene	YBR034C	HMT1	HNRNP arginine N-methyltransferase (Saccharomyces cerevisiae (strain ATCC 204508 / S288c)),trans_orient				65	cGc-cAc	Arg-22-His	(NSY)
CBS1483_Sc02_polished_pilon	298109	G	T	0.2874251497005988	gene	YBR036C	CSG2	Mannosyl phosphorylinositol ceramide synthase regulatory protein CSG2 (Saccharomyces cerevisiae (strain ATCC 204508 / S288c)),trans_orient				472	Ctg-Atg	Leu-158-Met	(NSY)
CBS1483_Sc02_polished_pilon	298177	A	G	0.30718954248366015	gene	YBR036C	CSG2	Mannosyl phosphorylinositol ceramide synthase regulatory protein CSG2 (Saccharomyces cerevisiae (strain ATCC 204508 / S288c)),trans_orient				404	aTc-aCc	Ile-135-Thr	(NSY)
CBS1483_Sc02_polished_pilon	298355	T	C	0.25806451612903225	gene	YBR036C	CSG2	Mannosyl phosphorylinositol ceramide synthase regulatory protein CSG2 (Saccharomyces cerevisiae (strain ATCC 204508 / S288c)),trans_orient				226	Aag-Gag	Lys-76-Glu	(NSY)
CBS1483_Sc02_polished_pilon	298912	T	C	0.29878048780487804	gene	YBR037C	SCO1	Protein SCO1, mitochondrial (Saccharomyces cerevisiae (strain ATCC 204508 / S288c)),trans_orient				808	Atg-Gtg	Met-270-Val	(NSY)
CBS1483_Sc02_polished_pilon	300641	C	T	0.2692307692307692	gene	YBR038W	CHS2	Chitin synthase 2 (Saccharomyces cerevisiae (strain ATCC 204508 / S288c)),trans_orient				476	aCt-aTt	Thr-159-Ile	(NSY)
CBS1483_Sc02_polished_pilon	302024	C	T	0.36809815950920244	gene	YBR038W	CHS2	Chitin synthase 2 (Saccharomyces cerevisiae (strain ATCC 204508 / S288c)),trans_orient				1859	tCc-tTc	Ser-620-Phe	(NSY)
CBS1483_Sc02_polished_pilon	303966	T	C	0.34782608695652173	gene	YBR039W	ATP3	ATP synthase subunit gamma, mitochondrial (Saccharomyces cerevisiae (strain ATCC 204508 / S288c)),trans_orient				124	Tgt-Cgt	Cys-42-Arg	(NSY)
CBS1483_Sc02_polished_pilon	304425	G	A	0.33125	gene	YBR039W	ATP3	ATP synthase subunit gamma, mitochondrial (Saccharomyces cerevisiae (strain ATCC 204508 / S288c)),trans_orient				583	Gtt-Att	Val-195-Ile	(NSY)
CBS1483_Sc02_polished_pilon	306644	A	G	0.36764705882352944	gene	YBR041W	FAT1	Very long-chain fatty acid transport protein (Saccharomyces cerevisiae (strain ATCC 204508 / S288c)),trans_orient				115	Aat-Gat	Asn-39-Asp	(NSY)
CBS1483_Sc02_polished_pilon	307089	T	A	0.35443037974683544	gene	YBR041W	FAT1	Very long-chain fatty acid transport protein (Saccharomyces cerevisiae (strain ATCC 204508 / S288c)),trans_orient				560	cTg-cAg	Leu-187-Gln	(NSY)
CBS1483_Sc02_polished_pilon	308766	C	T	0.31213872832369943	gene	YBR043C	QDR3	Quinidine resistance protein 3 (Saccharomyces cerevisiae (strain ATCC 204508 / S288c)),trans_orient				4834	Gat-Aat	Asp-1612-Asn	(NSY)
CBS1483_Sc02_polished_pilon	309905	T	C	0.32298136645962733	gene	YBR043C	QDR3	Quinidine resistance protein 3 (Saccharomyces cerevisiae (strain ATCC 204508 / S288c)),trans_orient				3695	gAt-gGt	Asp-1232-Gly	(NSY)
CBS1483_Sc02_polished_pilon	312792	A	G	0.3103448275862069	gene	YBR043C	QDR3	Quinidine resistance protein 3 (Saccharomyces cerevisiae (strain ATCC 204508 / S288c)),trans_orient				1496	tTg-tCg	Leu-499-Ser	(NSY)
CBS1483_Sc02_polished_pilon	313542	T	A	0.3492063492063492	gene	YBR043C	QDR3	Quinidine resistance protein 3 (Saccharomyces cerevisiae (strain ATCC 204508 / S288c)),trans_orient				746	tAt-tTt	Tyr-249-Phe	(NSY)
CBS1483_Sc02_polished_pilon	313800	A	G	0.3407821229050279	gene	YBR043C	QDR3	Quinidine resistance protein 3 (Saccharomyces cerevisiae (strain ATCC 204508 / S288c)),trans_orient				488	gTt-gCt	Val-163-Ala	(NSY)
CBS1483_Sc02_polished_pilon	313968	T	C	0.3381294964028777	gene	YBR043C	QDR3	Quinidine resistance protein 3 (Saccharomyces cerevisiae (strain ATCC 204508 / S288c)),trans_orient				320	cAg-cGg	Gln-107-Arg	(NSY)
CBS1483_Sc02_polished_pilon	314646	T	G	0.35233160621761656	gene	YBR043C	QDR3	Quinidine resistance protein 3 (Saccharomyces cerevisiae (strain ATCC 204508 / S288c)),trans_orient				13	Aac-Cac	Asn-5-His	(NSY)
CBS1483_Sc02_polished_pilon	316545	A	C	0.3333333333333333	gene	YBR045C	GIP1	GLC7-interacting protein 1 (Saccharomyces cerevisiae (strain ATCC 204508 / S288c)),trans_orient				1815	gaT-gaG	Asp-605-Glu	(NSY)
CBS1483_Sc02_polished_pilon	316798	G	A	0.3333333333333333	gene	YBR045C	GIP1	GLC7-interacting protein 1 (Saccharomyces cerevisiae (strain ATCC 204508 / S288c)),trans_orient				1562	aCt-aTt	Thr-521-Ile	(NSY)
CBS1483_Sc02_polished_pilon	317850	C	A	0.3551912568306011	gene	YBR045C	GIP1	GLC7-interacting protein 1 (Saccharomyces cerevisiae (strain ATCC 204508 / S288c)),trans_orient				510	gaG-gaT	Glu-170-Asp	(NSY)
CBS1483_Sc02_polished_pilon	317921	C	T	0.29931972789115646	gene	YBR045C	GIP1	GLC7-interacting protein 1 (Saccharomyces cerevisiae (strain ATCC 204508 / S288c)),trans_orient				439	Gac-Aac	Asp-147-Asn	(NSY)
CBS1483_Sc02_polished_pilon	318914	C	T	0.31901840490797545	gene	YBR046C	ZTA1	Probable quinone oxidoreductase (Saccharomyces cerevisiae (strain ATCC 204508 / S288c)),trans_orient				865	Gag-Aag	Glu-289-Lys	(NSY)
CBS1483_Sc02_polished_pilon	323323	G	A	0.3142857142857143	gene	YBR049C	REB1	DNA-binding protein REB1 (Saccharomyces cerevisiae (strain ATCC 204508 / S288c)),trans_orient				1757	gCt-gTt	Ala-586-Val	(NSY)
CBS1483_Sc02_polished_pilon	324730	C	T	0.35526315789473684	gene	YBR049C	REB1	DNA-binding protein REB1 (Saccharomyces cerevisiae (strain ATCC 204508 / S288c)),trans_orient				350	gGc-gAc	Gly-117-Asp	(NSY)
CBS1483_Sc02_polished_pilon	325581	C	A	0.3735632183908046	gene	YBR050C	REG2	Protein REG2 (Saccharomyces cerevisiae (strain ATCC 204508 / S288c)),trans_orient				880	Gta-Tta	Val-294-Leu	(NSY)
CBS1483_Sc02_polished_pilon	325629	A	G	0.3782051282051282	gene	YBR050C	REG2	Protein REG2 (Saccharomyces cerevisiae (strain ATCC 204508 / S288c)),trans_orient				832	Tgg-Cgg	Trp-278-Arg	(NSY)
CBS1483_Sc02_polished_pilon	325787	T	C	0.38562091503267976	gene	YBR050C	REG2	Protein REG2 (Saccharomyces cerevisiae (strain ATCC 204508 / S288c)),trans_orient				674	aAc-aGc	Asn-225-Ser	(NSY)
CBS1483_Sc02_polished_pilon	325872	T	C	0.3522012578616352	gene	YBR050C	REG2	Protein REG2 (Saccharomyces cerevisiae (strain ATCC 204508 / S288c)),trans_orient				589	Act-Gct	Thr-197-Ala	(NSY)
CBS1483_Sc02_polished_pilon	334372	T	C	0.3155080213903743	gene	YBR055C	PRP6	Pre-mRNA-splicing factor 6 (Saccharomyces cerevisiae (strain ATCC 204508 / S288c)),trans_orient				1177	Aaa-Gaa	Lys-393-Glu	(NSY)
CBS1483_Sc02_polished_pilon	334467	G	A	0.2926829268292683	gene	YBR055C	PRP6	Pre-mRNA-splicing factor 6 (Saccharomyces cerevisiae (strain ATCC 204508 / S288c)),trans_orient				1082	gCc-gTc	Ala-361-Val	(NSY)
CBS1483_Sc02_polished_pilon	342699	A	C	0.3096774193548387	gene	YBR058C	UBP14	Ubiquitin carboxyl-terminal hydrolase 14 (Saccharomyces cerevisiae (strain ATCC 204508 / S288c)),trans_orient				1522	Ttt-Gtt	Phe-508-Val	(NSY)
CBS1483_Sc02_polished_pilon	343875	C	T	0.2947976878612717	gene	YBR058C	UBP14	Ubiquitin carboxyl-terminal hydrolase 14 (Saccharomyces cerevisiae (strain ATCC 204508 / S288c)),trans_orient				346	Ggt-Agt	Gly-116-Ser	(NSY)
CBS1483_Sc02_polished_pilon	347813	G	T	0.37158469945355194	gene	YBR059C	AKL1	Serine/threonine-protein kinase AKL1 (Saccharomyces cerevisiae (strain ATCC 204508 / S288c)),trans_orient				578	aCc-aAc	Thr-193-Asn	(NSY)
CBS1483_Sc02_polished_pilon	505174	C	T	0.2546583850931677	gene	YBR140C	IRA1	Inhibitory regulator protein IRA1 (Saccharomyces cerevisiae (strain ATCC 204508 / S288c)),trans_orient				7790	aGt-aAt	Ser-2597-Asn	(NSY)
CBS1483_Sc02_polished_pilon	612522	A	G	0.3727810650887574	gene	YBR202W	MCM7	DNA replication licensing factor MCM7 (Saccharomyces cerevisiae (strain ATCC 204508 / S288c)),trans_orient				403	Aag-Gag	Lys-135-Glu	(NSY)
CBS1483_Sc02_polished_pilon	710411	C	T	0.3651685393258427	gene	YBR254C	TRS20	Trafficking protein particle complex subunit 20 (Saccharomyces cerevisiae (strain ATCC 204508 / S288c)),trans_orient				35	gGc-gAc	Gly-12-Asp	(NSY)
CBS1483_Sc02_polished_pilon	787833	A	G	0.44054054054054054	gene	YBR297W	MAL33	Maltose fermentation regulatory protein MAL33 (Saccharomyces cerevisiae (strain ATCC 204508 / S288c)),trans_orient				1111	Aaa-Gga	Lys-371-Gly	(NSY)
CBS1483_Sc02_polished_pilon	787834	A	G	0.4486486486486487	gene	YBR297W	MAL33	Maltose fermentation regulatory protein MAL33 (Saccharomyces cerevisiae (strain ATCC 204508 / S288c)),trans_orient				1112	aAa-gGa	Lys-371-Gly	(NSY)
CBS1483_Sc02_polished_pilon	787847	C	A	0.48854961832061067	gene	YBR297W	MAL33	Maltose fermentation regulatory protein MAL33 (Saccharomyces cerevisiae (strain ATCC 204508 / S288c)),trans_orient				1125	ttC-ttA	Phe-375-Leu	(NSY)
CBS1483_Sc02_polished_pilon	787896	G	T	0.42919389978213507	gene	YBR297W	MAL33	Maltose fermentation regulatory protein MAL33 (Saccharomyces cerevisiae (strain ATCC 204508 / S288c)),trans_orient				1174	Gca-Tca	Ala-392-Ser	(NSY)
CBS1483_Sc02_polished_pilon	787905	A	G	0.4370860927152318	gene	YBR297W	MAL33	Maltose fermentation regulatory protein MAL33 (Saccharomyces cerevisiae (strain ATCC 204508 / S288c)),trans_orient				1183	Ata-Gta	Ile-395-Val	(NSY)
CBS1483_Sc02_polished_pilon	789220	T	C	0.37037037037037035	gene	YBR298C	MAL31	Maltose permease MAL31 (Saccharomyces cerevisiae (strain ATCC 204508 / S288c)),trans_orient				1452	atA-atG	Ile-484-Met	(NSY)
CBS1483_Sc02_polished_pilon	789678	C	T	0.4627831715210356	gene	YBR298C	MAL31	Maltose permease MAL31 (Saccharomyces cerevisiae (strain ATCC 204508 / S288c)),trans_orient				994	Gat-Aat	Asp-332-Asn	(NSY)
CBS1483_Sc02_polished_pilon	789878	G	A	0.4151898734177215	gene	YBR298C	MAL31	Maltose permease MAL31 (Saccharomyces cerevisiae (strain ATCC 204508 / S288c)),trans_orient				794	gCc-gTc	Ala-265-Val	(NSY)
CBS1483_Sc02_polished_pilon	789978	A	T	0.48095238095238096	gene	YBR298C	MAL31	Maltose permease MAL31 (Saccharomyces cerevisiae (strain ATCC 204508 / S288c)),trans_orient				694	Ttg-Atg	Leu-232-Met	(NSY)
CBS1483_Sc02_polished_pilon	790008	T	C	0.4498977505112474	gene	YBR298C	MAL31	Maltose permease MAL31 (Saccharomyces cerevisiae (strain ATCC 204508 / S288c)),trans_orient				664	Acc-Gcc	Thr-222-Ala	(NSY)
CBS1483_Sc02_polished_pilon	790055	G	A	0.3572744014732965	gene	YBR298C	MAL31	Maltose permease MAL31 (Saccharomyces cerevisiae (strain ATCC 204508 / S288c)),trans_orient				617	gCg-gTg	Ala-206-Val	(NSY)
CBS1483_Sc02_polished_pilon	795742	G	A	0.3434959349593496	gene	YBL108C-A	PAU9	Seripauperin-9 (Saccharomyces cerevisiae (strain ATCC 204508 / S288c)),trans_orient				193	Gaa-Aaa	Glu-65-Lys	(NSY)
CBS1483_Sc04_polished_pilon	51013	A	G	0.38414634146341464	gene	YDL231C	BRE4	Protein BRE4 (Saccharomyces cerevisiae (strain ATCC 204508 / S288c)),trans_orient				3268	Tgg-Cgg	Trp-1090-Arg	(NSY)
CBS1483_Sc04_polished_pilon	74716	A	G	0.3931034482758621	gene	YDL220C	CDC13	Cell division control protein 13 (Saccharomyces cerevisiae (strain ATCC 204508 / S288c)),trans_orient				2321	cTc-cCc	Leu-774-Pro	(NSY)
CBS1483_Sc04_polished_pilon	120110	C	T	0.3402777777777778	gene	YDL195W	SEC31	Protein transport protein SEC31 (Saccharomyces cerevisiae (strain ATCC 204508 / S288c)),trans_orient				575	gCt-gTt	Ala-192-Val	(NSY)
CBS1483_Sc04_polished_pilon	135523	A	C	0.32558139534883723	gene	YDL189W	RBS1	RNA-binding suppressor of PAS kinase protein 1 (Saccharomyces cerevisiae (strain ATCC 204508 / S288c)),trans_orient				977	cAc-cCc	His-326-Pro	(NSY)
CBS1483_Sc04_polished_pilon	148655	G	A	0.3416149068322981	gene	YDL180W		Uncharacterized membrane protein YDL180W (Saccharomyces cerevisiae (strain ATCC 204508 / S288c)),trans_orient				461	tGc-tAc	Cys-154-Tyr	(NSY)
CBS1483_Sc04_polished_pilon	149656	C	T	0.32142857142857145	gene	YDL180W		Uncharacterized membrane protein YDL180W (Saccharomyces cerevisiae (strain ATCC 204508 / S288c)),trans_orient				1462	Cat-Tat	His-488-Tyr	(NSY)
CBS1483_Sc04_polished_pilon	149797	T	C	0.3313253012048193	gene	YDL180W		Uncharacterized membrane protein YDL180W (Saccharomyces cerevisiae (strain ATCC 204508 / S288c)),trans_orient				1603	Ttt-Ctt	Phe-535-Leu	(NSY)
CBS1483_Sc04_polished_pilon	151263	T	G	0.34177215189873417	gene	YDL179W	PCL9	PHO85 cyclin-9 (Saccharomyces cerevisiae (strain ATCC 204508 / S288c)),trans_orient				745	Tta-Gta	Leu-249-Val	(NSY)
CBS1483_Sc04_polished_pilon	151775	A	G	0.3258426966292135	gene	YDL178W	DLD2	D-lactate dehydrogenase [cytochrome] 2, mitochondrial (Saccharomyces cerevisiae (strain ATCC 204508 / S288c)),trans_orient				26	aAt-aGt	Asn-9-Ser	(NSY)
CBS1483_Sc04_polished_pilon	153697	C	T	0.35064935064935066	gene	YDL177C		IMPACT family member YDL177C (Saccharomyces cerevisiae (strain ATCC 204508 / S288c)),trans_orient				169	Gca-Aca	Ala-57-Thr	(NSY)
CBS1483_Sc04_polished_pilon	153733	G	T	0.3505747126436782	gene	YDL177C		IMPACT family member YDL177C (Saccharomyces cerevisiae (strain ATCC 204508 / S288c)),trans_orient				133	Cac-Aac	His-45-Asn	(NSY)
CBS1483_Sc04_polished_pilon	154930	C	T	0.3116883116883117	gene	YDL176W		Uncharacterized protein YDL176W (Saccharomyces cerevisiae (strain ATCC 204508 / S288c)),trans_orient				607	Cgc-Tgc	Arg-203-Cys	(NSY)
CBS1483_Sc04_polished_pilon	159111	T	C	0.31297709923664124	gene	YDL174C	DLD1	D-lactate dehydrogenase [cytochrome] 1, mitochondrial (Saccharomyces cerevisiae (strain ATCC 204508 / S288c)),trans_orient				706	Agc-Ggc	Ser-236-Gly	(NSY)
CBS1483_Sc04_polished_pilon	159189	C	T	0.39097744360902253	gene	YDL174C	DLD1	D-lactate dehydrogenase [cytochrome] 1, mitochondrial (Saccharomyces cerevisiae (strain ATCC 204508 / S288c)),trans_orient				628	Gtc-Atc	Val-210-Ile	(NSY)
CBS1483_Sc04_polished_pilon	161077	C	T	0.32903225806451614	gene	YDL173W	PAR32	Protein PAR32 (Saccharomyces cerevisiae (strain ATCC 204508 / S288c)),trans_orient				653	tCc-tTc	Ser-218-Phe	(NSY)
CBS1483_Sc04_polished_pilon	165148	A	T	0.2929936305732484	gene	YDL171C	GLT1	Glutamate synthase [NADH] (Saccharomyces cerevisiae (strain ATCC 204508 / S288c)),trans_orient				2729	cTg-cAg	Leu-910-Gln	(NSY)
CBS1483_Sc04_polished_pilon	166397	T	G	0.30952380952380953	gene	YDL171C	GLT1	Glutamate synthase [NADH] (Saccharomyces cerevisiae (strain ATCC 204508 / S288c)),trans_orient				1480	Aat-Cat	Asn-494-His	(NSY)
CBS1483_Sc04_polished_pilon	168711	C	G	0.3179190751445087	gene	YDL170W	UGA3	Transcriptional activator protein UGA3 (Saccharomyces cerevisiae (strain ATCC 204508 / S288c)),trans_orient				159	aaC-aaG	Asn-53-Lys	(NSY)
CBS1483_Sc04_polished_pilon	168747	A	C	0.32926829268292684	gene	YDL170W	UGA3	Transcriptional activator protein UGA3 (Saccharomyces cerevisiae (strain ATCC 204508 / S288c)),trans_orient				195	caA-caC	Gln-65-His	(NSY)
CBS1483_Sc04_polished_pilon	172849	A	G	0.26119402985074625	gene	YDL168W	SFA1	S-(hydroxymethyl)glutathione dehydrogenase (Saccharomyces cerevisiae (strain ATCC 204508 / S288c)),trans_orient				1012	Agt-Ggt	Ser-338-Gly	(NSY)
CBS1483_Sc04_polished_pilon	172877	C	T	0.3115942028985507	gene	YDL168W	SFA1	S-(hydroxymethyl)glutathione dehydrogenase (Saccharomyces cerevisiae (strain ATCC 204508 / S288c)),trans_orient				1040	gCc-gTc	Ala-347-Val	(NSY)
CBS1483_Sc04_polished_pilon	231330	G	A	0.3125	gene	YDL135C	RDI1	Rho GDP-dissociation inhibitor (Saccharomyces cerevisiae (strain ATCC 204508 / S288c)),trans_orient				140	tCt-tTt	Ser-47-Phe	(NSY)
CBS1483_Sc04_polished_pilon	235511	G	A	0.3068181818181818	gene	YDL133W		Uncharacterized membrane protein YDL133W (Saccharomyces cerevisiae (strain ATCC 204508 / S288c)),trans_orient				902	aGt-aAt	Ser-301-Asn	(NSY)
CBS1483_Sc04_polished_pilon	236967	T	C	0.3497536945812808	gene	YDL132W	CDC53	Cell division control protein 53 (Saccharomyces cerevisiae (strain ATCC 204508 / S288c)),trans_orient				481	Tgg-Cgg	Trp-161-Arg	(NSY)
CBS1483_Sc04_polished_pilon	242584	C	G	0.35374149659863946	gene	YDL130W	RPP1B	60S acidic ribosomal protein P1-beta (Saccharomyces cerevisiae (strain ATCC 204508 / S288c)),trans_orient				209	gCt-gGt	Ala-70-Gly	(NSY)
CBS1483_Sc04_polished_pilon	245778	A	G	0.3212121212121212	gene	YDL128W	VCX1	Vacuolar calcium ion transporter (Saccharomyces cerevisiae (strain ATCC 204508 / S288c)),trans_orient				985	Att-Gtt	Ile-329-Val	(NSY)
CBS1483_Sc04_polished_pilon	246003	C	A	0.28160919540229884	gene	YDL128W	VCX1	Vacuolar calcium ion transporter (Saccharomyces cerevisiae (strain ATCC 204508 / S288c)),trans_orient				1210	Ctt-Att	Leu-404-Ile	(NSY)
CBS1483_Sc04_polished_pilon	247309	A	G	0.3374233128834356	gene	YDL127W	PCL2	PHO85 cyclin-2 (Saccharomyces cerevisiae (strain ATCC 204508 / S288c)),trans_orient				241	Ata-Gta	Ile-81-Val	(NSY)
CBS1483_Sc04_polished_pilon	247714	T	G	0.32926829268292684	gene	YDL127W	PCL2	PHO85 cyclin-2 (Saccharomyces cerevisiae (strain ATCC 204508 / S288c)),trans_orient				646	Ttt-Gtt	Phe-216-Val	(NSY)
CBS1483_Sc04_polished_pilon	251678	G	A	0.32065217391304346	gene	YDL125C	HNT1	Hit family protein 1 (Saccharomyces cerevisiae (strain ATCC 204508 / S288c)),trans_orient				68	gCt-gTt	Ala-23-Val	(NSY)
CBS1483_Sc04_polished_pilon	251687	C	G	0.30158730158730157	gene	YDL125C	HNT1	Hit family protein 1 (Saccharomyces cerevisiae (strain ATCC 204508 / S288c)),trans_orient				59	aGg-aCg	Arg-20-Thr	(NSY)
CBS1483_Sc04_polished_pilon	252784	C	T	0.34444444444444444	gene	YDL124W		NADPH-dependent alpha-keto amide reductase (Saccharomyces cerevisiae (strain ATCC 204508 / S288c)),trans_orient				389	gCc-gTc	Ala-130-Val	(NSY)
CBS1483_Sc04_polished_pilon	253303	A	G	0.3588235294117647	gene	YDL124W		NADPH-dependent alpha-keto amide reductase (Saccharomyces cerevisiae (strain ATCC 204508 / S288c)),trans_orient				875	gAt-gGt	Asp-292-Gly	(NSY)
CBS1483_Sc04_polished_pilon	253321	C	T	0.3161290322580645	gene	YDL124W		NADPH-dependent alpha-keto amide reductase (Saccharomyces cerevisiae (strain ATCC 204508 / S288c)),trans_orient				893	gCt-gTt	Ala-298-Val	(NSY)
CBS1483_Sc04_polished_pilon	255266	G	A	0.3392857142857143	gene	YDL122W	UBP1	Ubiquitin carboxyl-terminal hydrolase 1 (Saccharomyces cerevisiae (strain ATCC 204508 / S288c)),trans_orient				383	gGg-gAg	Gly-128-Glu	(NSY)
CBS1483_Sc04_polished_pilon	256084	C	G	0.36046511627906974	gene	YDL122W	UBP1	Ubiquitin carboxyl-terminal hydrolase 1 (Saccharomyces cerevisiae (strain ATCC 204508 / S288c)),trans_orient				1201	Cca-Gca	Pro-401-Ala	(NSY)
CBS1483_Sc04_polished_pilon	256413	G	C	0.35064935064935066	gene	YDL122W	UBP1	Ubiquitin carboxyl-terminal hydrolase 1 (Saccharomyces cerevisiae (strain ATCC 204508 / S288c)),trans_orient				1530	aaG-aaC	Lys-510-Asn	(NSY)
CBS1483_Sc04_polished_pilon	256531	A	G	0.31547619047619047	gene	YDL122W	UBP1	Ubiquitin carboxyl-terminal hydrolase 1 (Saccharomyces cerevisiae (strain ATCC 204508 / S288c)),trans_orient				1648	Aaa-Gaa	Lys-550-Glu	(NSY)
CBS1483_Sc04_polished_pilon	256741	G	C	0.3588235294117647	gene	YDL122W	UBP1	Ubiquitin carboxyl-terminal hydrolase 1 (Saccharomyces cerevisiae (strain ATCC 204508 / S288c)),trans_orient				1858	Gtc-Ctc	Val-620-Leu	(NSY)
CBS1483_Sc04_polished_pilon	257494	C	T	0.3591549295774648	gene	YDL121C		Uncharacterized protein YDL121C (Saccharomyces cerevisiae (strain ATCC 204508 / S288c)),trans_orient				224	gGc-gAc	Gly-75-Asp	(NSY)
CBS1483_Sc04_polished_pilon	261219	C	G	0.4339622641509434	gene	YDL117W	CYK3	Cytokinesis protein 3 (Saccharomyces cerevisiae (strain ATCC 204508 / S288c)),trans_orient				506	aCt-aGt	Thr-169-Ser	(NSY)
CBS1483_Sc04_polished_pilon	261641	A	G	0.3735632183908046	gene	YDL117W	CYK3	Cytokinesis protein 3 (Saccharomyces cerevisiae (strain ATCC 204508 / S288c)),trans_orient				928	Ata-Gta	Ile-310-Val	(NSY)
CBS1483_Sc04_polished_pilon	261674	G	A	0.3602150537634409	gene	YDL117W	CYK3	Cytokinesis protein 3 (Saccharomyces cerevisiae (strain ATCC 204508 / S288c)),trans_orient				961	Gct-Act	Ala-321-Thr	(NSY)
CBS1483_Sc04_polished_pilon	261707	A	C	0.30337078651685395	gene	YDL117W	CYK3	Cytokinesis protein 3 (Saccharomyces cerevisiae (strain ATCC 204508 / S288c)),trans_orient				994	Att-Ctt	Ile-332-Leu	(NSY)
CBS1483_Sc04_polished_pilon	261820	G	T	0.3247422680412371	gene	YDL117W	CYK3	Cytokinesis protein 3 (Saccharomyces cerevisiae (strain ATCC 204508 / S288c)),trans_orient				1107	ttG-ttT	Leu-369-Phe	(NSY)
CBS1483_Sc04_polished_pilon	263178	T	A	0.2974683544303797	gene	YDL117W	CYK3	Cytokinesis protein 3 (Saccharomyces cerevisiae (strain ATCC 204508 / S288c)),trans_orient				2465	cTa-cAa	Leu-822-Gln	(NSY)
CBS1483_Sc04_polished_pilon	266257	C	G	0.3352941176470588	gene	YDL115C	IWR1	RNA polymerase II nuclear localization protein IWR1 (Saccharomyces cerevisiae (strain ATCC 204508 / S288c)),trans_orient				931	Gat-Cat	Asp-311-His	(NSY)
CBS1483_Sc04_polished_pilon	266267	A	C	0.3433734939759036	gene	YDL115C	IWR1	RNA polymerase II nuclear localization protein IWR1 (Saccharomyces cerevisiae (strain ATCC 204508 / S288c)),trans_orient				921	agT-agG	Ser-307-Arg	(NSY)
CBS1483_Sc04_polished_pilon	266940	C	A	0.2897727272727273	gene	YDL115C	IWR1	RNA polymerase II nuclear localization protein IWR1 (Saccharomyces cerevisiae (strain ATCC 204508 / S288c)),trans_orient				248	cGt-cTt	Arg-83-Leu	(NSY)
CBS1483_Sc04_polished_pilon	267033	T	C	0.2897727272727273	gene	YDL115C	IWR1	RNA polymerase II nuclear localization protein IWR1 (Saccharomyces cerevisiae (strain ATCC 204508 / S288c)),trans_orient				155	aAc-aGc	Asn-52-Ser	(NSY)
CBS1483_Sc04_polished_pilon	267761	C	A	0.32941176470588235	gene	YDL114W		Uncharacterized oxidoreductase YDL114W (Saccharomyces cerevisiae (strain ATCC 204508 / S288c)),trans_orient				27	agC-agA	Ser-9-Arg	(NSY)
CBS1483_Sc04_polished_pilon	269397	C	G	0.2948717948717949	gene	YDL113C	ATG20	Autophagy-related protein 20 (Saccharomyces cerevisiae (strain ATCC 204508 / S288c)),trans_orient				1295	tGg-tCg	Trp-432-Ser	(NSY)
CBS1483_Sc04_polished_pilon	269637	C	T	0.32085561497326204	gene	YDL113C	ATG20	Autophagy-related protein 20 (Saccharomyces cerevisiae (strain ATCC 204508 / S288c)),trans_orient				1055	aGc-aAc	Ser-352-Asn	(NSY)
CBS1483_Sc04_polished_pilon	269853	A	G	0.2737430167597765	gene	YDL113C	ATG20	Autophagy-related protein 20 (Saccharomyces cerevisiae (strain ATCC 204508 / S288c)),trans_orient				839	aTg-aCg	Met-280-Thr	(NSY)
CBS1483_Sc04_polished_pilon	270423	A	G	0.38064516129032255	gene	YDL113C	ATG20	Autophagy-related protein 20 (Saccharomyces cerevisiae (strain ATCC 204508 / S288c)),trans_orient				269	tTa-tCa	Leu-90-Ser	(NSY)
CBS1483_Sc04_polished_pilon	270452	C	A	0.35064935064935066	gene	YDL113C	ATG20	Autophagy-related protein 20 (Saccharomyces cerevisiae (strain ATCC 204508 / S288c)),trans_orient				240	atG-atT	Met-80-Ile	(NSY)
CBS1483_Sc04_polished_pilon	270675	T	C	0.3273809523809524	gene	YDL113C	ATG20	Autophagy-related protein 20 (Saccharomyces cerevisiae (strain ATCC 204508 / S288c)),trans_orient				17	gAt-gGt	Asp-6-Gly	(NSY)
CBS1483_Sc04_polished_pilon	272132	T	A	0.30357142857142855	gene	YDL112W	TRM3	tRNA (guanosine(18)-2'-O)-methyltransferase (Saccharomyces cerevisiae (strain ATCC 204508 / S288c)),trans_orient				1082	gTg-gAg	Val-361-Glu	(NSY)
CBS1483_Sc04_polished_pilon	272477	G	A	0.2561576354679803	gene	YDL112W	TRM3	tRNA (guanosine(18)-2'-O)-methyltransferase (Saccharomyces cerevisiae (strain ATCC 204508 / S288c)),trans_orient				1427	tGc-tAc	Cys-476-Tyr	(NSY)
CBS1483_Sc04_polished_pilon	274117	A	G	0.3076923076923077	gene	YDL112W	TRM3	tRNA (guanosine(18)-2'-O)-methyltransferase (Saccharomyces cerevisiae (strain ATCC 204508 / S288c)),trans_orient				3067	Aaa-Gaa	Lys-1023-Glu	(NSY)
CBS1483_Sc04_polished_pilon	274253	A	G	0.3419354838709677	gene	YDL112W	TRM3	tRNA (guanosine(18)-2'-O)-methyltransferase (Saccharomyces cerevisiae (strain ATCC 204508 / S288c)),trans_orient				3203	aAa-aGa	Lys-1068-Arg	(NSY)
CBS1483_Sc04_polished_pilon	274618	T	A	0.3096774193548387	gene	YDL112W	TRM3	tRNA (guanosine(18)-2'-O)-methyltransferase (Saccharomyces cerevisiae (strain ATCC 204508 / S288c)),trans_orient				3568	Tgg-Agg	Trp-1190-Arg	(NSY)
CBS1483_Sc04_polished_pilon	275769	C	T	0.33157894736842103	gene	YDL111C	RRP42	Exosome complex component RRP42 (Saccharomyces cerevisiae (strain ATCC 204508 / S288c)),trans_orient				478	Gct-Act	Ala-160-Thr	(NSY)
CBS1483_Sc04_polished_pilon	276961	T	G	0.4051724137931034	gene	YDL110C	TMA17	Translation machinery-associated protein 17 (Saccharomyces cerevisiae (strain ATCC 204508 / S288c)),trans_orient				137	aAc-aCc	Asn-46-Thr	(NSY)
CBS1483_Sc04_polished_pilon	277585	T	G	0.32592592592592595	gene	YDL109C		Putative lipase YDL109C (Saccharomyces cerevisiae (strain ATCC 204508 / S288c)),trans_orient				1750	Atc-Ctc	Ile-584-Leu	(NSY)
CBS1483_Sc04_polished_pilon	277907	C	G	0.32903225806451614	gene	YDL109C		Putative lipase YDL109C (Saccharomyces cerevisiae (strain ATCC 204508 / S288c)),trans_orient				1428	gaG-gaC	Glu-476-Asp	(NSY)
CBS1483_Sc04_polished_pilon	278025	A	G	0.3402777777777778	gene	YDL109C		Putative lipase YDL109C (Saccharomyces cerevisiae (strain ATCC 204508 / S288c)),trans_orient				1310	tTg-tCg	Leu-437-Ser	(NSY)
CBS1483_Sc04_polished_pilon	278119	A	G	0.30994152046783624	gene	YDL109C		Putative lipase YDL109C (Saccharomyces cerevisiae (strain ATCC 204508 / S288c)),trans_orient				1216	Tct-Cct	Ser-406-Pro	(NSY)
CBS1483_Sc04_polished_pilon	278310	G	C	0.3142857142857143	gene	YDL109C		Putative lipase YDL109C (Saccharomyces cerevisiae (strain ATCC 204508 / S288c)),trans_orient				1025	gCa-gGa	Ala-342-Gly	(NSY)
CBS1483_Sc04_polished_pilon	278866	A	C	0.3624161073825503	gene	YDL109C		Putative lipase YDL109C (Saccharomyces cerevisiae (strain ATCC 204508 / S288c)),trans_orient				469	Tca-Gca	Ser-157-Ala	(NSY)
CBS1483_Sc04_polished_pilon	278872	T	C	0.3584905660377358	gene	YDL109C		Putative lipase YDL109C (Saccharomyces cerevisiae (strain ATCC 204508 / S288c)),trans_orient				463	Aat-Gat	Asn-155-Asp	(NSY)
CBS1483_Sc04_polished_pilon	283581	T	A	0.3050847457627119	gene	YDL106C	PHO2	Regulatory protein PHO2 (Saccharomyces cerevisiae (strain ATCC 204508 / S288c)),trans_orient				450	gaA-gaT	Glu-150-Asp	(NSY)
CBS1483_Sc04_polished_pilon	286172	T	C	0.31736526946107785	gene	YDL104C	QRI7	Probable tRNA threonylcarbamoyladenosine biosynthesis protein QRI7, mitochondrial (Saccharomyces cerevisiae (strain ATCC 204508 / S288c)),trans_orient				815	gAt-gGt	Asp-272-Gly	(NSY)
CBS1483_Sc04_polished_pilon	287840	A	G	0.34146341463414637	gene	YDL103C	QRI1	UDP-N-acetylglucosamine pyrophosphorylase (Saccharomyces cerevisiae (strain ATCC 204508 / S288c)),trans_orient				851	gTa-gCa	Val-284-Ala	(NSY)
CBS1483_Sc04_polished_pilon	288491	A	C	0.37142857142857144	gene	YDL103C	QRI1	UDP-N-acetylglucosamine pyrophosphorylase (Saccharomyces cerevisiae (strain ATCC 204508 / S288c)),trans_orient				200	gTc-gGc	Val-67-Gly	(NSY)
CBS1483_Sc04_polished_pilon	289238	G	A	0.3630952380952381	gene	YDL102W	POL3	DNA polymerase delta catalytic subunit (Saccharomyces cerevisiae (strain ATCC 204508 / S288c)),trans_orient				258	atG-atA	Met-86-Ile	(NSY)
CBS1483_Sc04_polished_pilon	289314	A	G	0.34355828220858897	gene	YDL102W	POL3	DNA polymerase delta catalytic subunit (Saccharomyces cerevisiae (strain ATCC 204508 / S288c)),trans_orient				334	Aat-Gat	Asn-112-Asp	(NSY)
CBS1483_Sc04_polished_pilon	289644	T	C	0.4166666666666667	gene	YDL102W	POL3	DNA polymerase delta catalytic subunit (Saccharomyces cerevisiae (strain ATCC 204508 / S288c)),trans_orient				664	Tat-Cat	Tyr-222-His	(NSY)
CBS1483_Sc04_polished_pilon	291544	G	C	0.35428571428571426	gene	YDL102W	POL3	DNA polymerase delta catalytic subunit (Saccharomyces cerevisiae (strain ATCC 204508 / S288c)),trans_orient				2457	aaG-aaC	Lys-819-Asn	(NSY)
CBS1483_Sc04_polished_pilon	292052	A	T	0.2905405405405405	gene	YDL102W	POL3	DNA polymerase delta catalytic subunit (Saccharomyces cerevisiae (strain ATCC 204508 / S288c)),trans_orient				2965	Aca-Tca	Thr-989-Ser	(NSY)
CBS1483_Sc04_polished_pilon	292473	T	C	0.30409356725146197	gene	YDL101C	DUN1	DNA damage response protein kinase DUN1 (Saccharomyces cerevisiae (strain ATCC 204508 / S288c)),trans_orient				1484	cAt-cGt	His-495-Arg	(NSY)
CBS1483_Sc04_polished_pilon	292573	C	T	0.2903225806451613	gene	YDL101C	DUN1	DNA damage response protein kinase DUN1 (Saccharomyces cerevisiae (strain ATCC 204508 / S288c)),trans_orient				1384	Gtc-Atc	Val-462-Ile	(NSY)
CBS1483_Sc04_polished_pilon	292914	T	C	0.2981366459627329	gene	YDL101C	DUN1	DNA damage response protein kinase DUN1 (Saccharomyces cerevisiae (strain ATCC 204508 / S288c)),trans_orient				1043	cAa-cGa	Gln-348-Arg	(NSY)
CBS1483_Sc04_polished_pilon	293513	G	C	0.35502958579881655	gene	YDL101C	DUN1	DNA damage response protein kinase DUN1 (Saccharomyces cerevisiae (strain ATCC 204508 / S288c)),trans_orient				444	gaC-gaG	Asp-148-Glu	(NSY)
CBS1483_Sc04_polished_pilon	294431	C	T	0.3	gene	YDL100C	GET3	ATPase GET3 (Saccharomyces cerevisiae (strain ATCC 204508 / S288c)),trans_orient				854	tGt-tAt	Cys-285-Tyr	(NSY)
CBS1483_Sc04_polished_pilon	295937	G	A	0.3352272727272727	gene	YDL099W	BUG1	Binder of USO1 and GRH1 protein 1 (Saccharomyces cerevisiae (strain ATCC 204508 / S288c)),trans_orient				412	Gac-Aac	Asp-138-Asn	(NSY)
CBS1483_Sc04_polished_pilon	296729	G	T	0.36904761904761907	gene	YDL098C	SNU23	23 kDa U4/U6.U5 small nuclear ribonucleoprotein component (Saccharomyces cerevisiae (strain ATCC 204508 / S288c)),trans_orient				544	Caa-Aaa	Gln-182-Lys	(NSY)
CBS1483_Sc04_polished_pilon	296863	T	G	0.31690140845070425	gene	YDL098C	SNU23	23 kDa U4/U6.U5 small nuclear ribonucleoprotein component (Saccharomyces cerevisiae (strain ATCC 204508 / S288c)),trans_orient				410	aAc-aCc	Asn-137-Thr	(NSY)
CBS1483_Sc04_polished_pilon	299651	C	G	0.34868421052631576	gene	YDL095W	PMT1	Dolichyl-phosphate-mannose--protein mannosyltransferase 1 (Saccharomyces cerevisiae (strain ATCC 204508 / S288c)),trans_orient				481	Ctt-Gtt	Leu-161-Val	(NSY)
CBS1483_Sc04_polished_pilon	300748	T	G	0.3782051282051282	gene	YDL095W	PMT1	Dolichyl-phosphate-mannose--protein mannosyltransferase 1 (Saccharomyces cerevisiae (strain ATCC 204508 / S288c)),trans_orient				1578	atT-atG	Ile-526-Met	(NSY)
CBS1483_Sc04_polished_pilon	300935	A	G	0.4027777777777778	gene	YDL095W	PMT1	Dolichyl-phosphate-mannose--protein mannosyltransferase 1 (Saccharomyces cerevisiae (strain ATCC 204508 / S288c)),trans_orient				1765	Ata-Gta	Ile-589-Val	(NSY)
CBS1483_Sc04_polished_pilon	302029	A	T	0.36363636363636365	gene	YDL093W	PMT5	Dolichyl-phosphate-mannose--protein mannosyltransferase 5 (Saccharomyces cerevisiae (strain ATCC 204508 / S288c)),trans_orient				9	aaA-aaT	Lys-3-Asn	(NSY)
CBS1483_Sc04_polished_pilon	302189	G	A	0.38064516129032255	gene	YDL093W	PMT5	Dolichyl-phosphate-mannose--protein mannosyltransferase 5 (Saccharomyces cerevisiae (strain ATCC 204508 / S288c)),trans_orient				169	Gct-Act	Ala-57-Thr	(NSY)
CBS1483_Sc04_polished_pilon	302253	G	A	0.39634146341463417	gene	YDL093W	PMT5	Dolichyl-phosphate-mannose--protein mannosyltransferase 5 (Saccharomyces cerevisiae (strain ATCC 204508 / S288c)),trans_orient				233	gGt-gAt	Gly-78-Asp	(NSY)
CBS1483_Sc04_polished_pilon	302549	A	G	0.3505747126436782	gene	YDL093W	PMT5	Dolichyl-phosphate-mannose--protein mannosyltransferase 5 (Saccharomyces cerevisiae (strain ATCC 204508 / S288c)),trans_orient				529	Acg-Gcg	Thr-177-Ala	(NSY)
CBS1483_Sc04_polished_pilon	302827	G	C	0.3006535947712418	gene	YDL093W	PMT5	Dolichyl-phosphate-mannose--protein mannosyltransferase 5 (Saccharomyces cerevisiae (strain ATCC 204508 / S288c)),trans_orient				807	caG-caC	Gln-269-His	(NSY)
CBS1483_Sc04_polished_pilon	302967	T	C	0.34911242603550297	gene	YDL093W	PMT5	Dolichyl-phosphate-mannose--protein mannosyltransferase 5 (Saccharomyces cerevisiae (strain ATCC 204508 / S288c)),trans_orient				947	aTt-aCt	Ile-316-Thr	(NSY)
CBS1483_Sc04_polished_pilon	303107	G	A	0.30864197530864196	gene	YDL093W	PMT5	Dolichyl-phosphate-mannose--protein mannosyltransferase 5 (Saccharomyces cerevisiae (strain ATCC 204508 / S288c)),trans_orient				1087	Gtc-Atc	Val-363-Ile	(NSY)
CBS1483_Sc04_polished_pilon	303531	T	C	0.33125	gene	YDL093W	PMT5	Dolichyl-phosphate-mannose--protein mannosyltransferase 5 (Saccharomyces cerevisiae (strain ATCC 204508 / S288c)),trans_orient				1511	tTa-tCa	Leu-504-Ser	(NSY)
CBS1483_Sc04_polished_pilon	305914	G	A	0.33146067415730335	gene	YDL091C	UBX3	UBX domain-containing protein 3 (Saccharomyces cerevisiae (strain ATCC 204508 / S288c)),trans_orient				959	tCa-tTa	Ser-320-Leu	(NSY)
CBS1483_Sc04_polished_pilon	306124	T	C	0.33125	gene	YDL091C	UBX3	UBX domain-containing protein 3 (Saccharomyces cerevisiae (strain ATCC 204508 / S288c)),trans_orient				749	aAg-aGg	Lys-250-Arg	(NSY)
CBS1483_Sc04_polished_pilon	306504	A	T	0.33783783783783783	gene	YDL091C	UBX3	UBX domain-containing protein 3 (Saccharomyces cerevisiae (strain ATCC 204508 / S288c)),trans_orient				369	gaT-gaA	Asp-123-Glu	(NSY)
CBS1483_Sc04_polished_pilon	306638	T	G	0.35294117647058826	gene	YDL091C	UBX3	UBX domain-containing protein 3 (Saccharomyces cerevisiae (strain ATCC 204508 / S288c)),trans_orient				235	Agt-Cgt	Ser-79-Arg	(NSY)
CBS1483_Sc04_polished_pilon	307450	T	C	0.34868421052631576	gene	YDL090C	RAM1	Protein farnesyltransferase subunit beta (Saccharomyces cerevisiae (strain ATCC 204508 / S288c)),trans_orient				992	aAc-aGc	Asn-331-Ser	(NSY)
CBS1483_Sc04_polished_pilon	307830	A	T	0.35064935064935066	gene	YDL090C	RAM1	Protein farnesyltransferase subunit beta (Saccharomyces cerevisiae (strain ATCC 204508 / S288c)),trans_orient				612	gaT-aaA	Asp-204-Lys	(NSY)
CBS1483_Sc04_polished_pilon	307832	C	T	0.3466666666666667	gene	YDL090C	RAM1	Protein farnesyltransferase subunit beta (Saccharomyces cerevisiae (strain ATCC 204508 / S288c)),trans_orient				610	Gat-Aaa	Asp-204-Lys	(NSY)
CBS1483_Sc04_polished_pilon	308080	T	C	0.3082191780821918	gene	YDL090C	RAM1	Protein farnesyltransferase subunit beta (Saccharomyces cerevisiae (strain ATCC 204508 / S288c)),trans_orient				362	gAc-gGc	Asp-121-Gly	(NSY)
CBS1483_Sc04_polished_pilon	310078	T	G	0.2638888888888889	gene	YDL089W	NUR1	Nuclear rim protein 1 (Saccharomyces cerevisiae (strain ATCC 204508 / S288c)),trans_orient				1147	Tta-Gta	Leu-383-Val	(NSY)
CBS1483_Sc04_polished_pilon	310093	C	A	0.25190839694656486	gene	YDL089W	NUR1	Nuclear rim protein 1 (Saccharomyces cerevisiae (strain ATCC 204508 / S288c)),trans_orient				1162	Cgt-Agt	Arg-388-Ser	(NSY)
CBS1483_Sc04_polished_pilon	310211	T	A	0.35714285714285715	gene	YDL089W	NUR1	Nuclear rim protein 1 (Saccharomyces cerevisiae (strain ATCC 204508 / S288c)),trans_orient				1280	tTc-tAc	Phe-427-Tyr	(NSY)
CBS1483_Sc04_polished_pilon	310928	C	T	0.42207792207792205	gene	YDL088C	ASM4	Nucleoporin ASM4 (Saccharomyces cerevisiae (strain ATCC 204508 / S288c)),trans_orient				1190	gGc-gAc	Gly-397-Asp	(NSY)
CBS1483_Sc04_polished_pilon	310986	G	A	0.39285714285714285	gene	YDL088C	ASM4	Nucleoporin ASM4 (Saccharomyces cerevisiae (strain ATCC 204508 / S288c)),trans_orient				1132	Cac-Tac	His-378-Tyr	(NSY)
CBS1483_Sc04_polished_pilon	311615	C	T	0.3793103448275862	gene	YDL088C	ASM4	Nucleoporin ASM4 (Saccharomyces cerevisiae (strain ATCC 204508 / S288c)),trans_orient				503	aGt-aAt	Ser-168-Asn	(NSY)
CBS1483_Sc04_polished_pilon	311877	C	T	0.38125	gene	YDL088C	ASM4	Nucleoporin ASM4 (Saccharomyces cerevisiae (strain ATCC 204508 / S288c)),trans_orient				241	Gat-Aat	Asp-81-Asn	(NSY)
CBS1483_Sc04_polished_pilon	311960	G	A	0.391304347826087	gene	YDL088C	ASM4	Nucleoporin ASM4 (Saccharomyces cerevisiae (strain ATCC 204508 / S288c)),trans_orient				158	tCa-tTa	Ser-53-Leu	(NSY)
CBS1483_Sc04_polished_pilon	312367	T	C	0.3356164383561644	gene	YDL087C	LUC7	Protein LUC7 (Saccharomyces cerevisiae (strain ATCC 204508 / S288c)),trans_orient				746	aAc-aGc	Asn-249-Ser	(NSY)
CBS1483_Sc04_polished_pilon	315460	G	C	0.3950617283950617	gene	YDL085W	NDE2	External NADH-ubiquinone oxidoreductase 2, mitochondrial (Saccharomyces cerevisiae (strain ATCC 204508 / S288c)),trans_orient				142	Gta-Cta	Val-48-Leu	(NSY)
CBS1483_Sc04_polished_pilon	316253	T	C	0.2903225806451613	gene	YDL085W	NDE2	External NADH-ubiquinone oxidoreductase 2, mitochondrial (Saccharomyces cerevisiae (strain ATCC 204508 / S288c)),trans_orient				935	tTc-tCc	Phe-312-Ser	(NSY)
CBS1483_Sc04_polished_pilon	317472	G	A	0.3016759776536313	gene	YDL084W	SUB2	ATP-dependent RNA helicase SUB2 (Saccharomyces cerevisiae (strain ATCC 204508 / S288c)),trans_orient				128	aGt-aAt	Ser-43-Asn	(NSY)
CBS1483_Sc04_polished_pilon	317483	A	G	0.2824858757062147	gene	YDL084W	SUB2	ATP-dependent RNA helicase SUB2 (Saccharomyces cerevisiae (strain ATCC 204508 / S288c)),trans_orient				139	Act-Gct	Thr-47-Ala	(NSY)
CBS1483_Sc04_polished_pilon	321281	A	G	0.3597560975609756	gene	YDL082W	RPL13A	60S ribosomal protein L13-A (Saccharomyces cerevisiae (strain ATCC 204508 / S288c)),trans_orient				385	Aat-Gac	Asn-129-Asp	(NSY)
CBS1483_Sc04_polished_pilon	321283	T	C	0.3493975903614458	gene	YDL082W	RPL13A	60S ribosomal protein L13-A (Saccharomyces cerevisiae (strain ATCC 204508 / S288c)),trans_orient				387	aaT-gaC	Asn-129-Asp	(NSY)
CBS1483_Sc04_polished_pilon	321467	G	T	0.2795031055900621	gene	YDL082W	RPL13A	60S ribosomal protein L13-A (Saccharomyces cerevisiae (strain ATCC 204508 / S288c)),trans_orient				571	Gct-Tct	Ala-191-Ser	(NSY)
CBS1483_Sc04_polished_pilon	322842	T	C	0.387434554973822	gene	YDL080C	THI3	Thiamine metabolism regulatory protein THI3 (Saccharomyces cerevisiae (strain ATCC 204508 / S288c)),trans_orient				1736	aAa-aGa	Lys-579-Arg	(NSY)
CBS1483_Sc04_polished_pilon	324574	T	C	0.2972972972972973	gene	YDL080C	THI3	Thiamine metabolism regulatory protein THI3 (Saccharomyces cerevisiae (strain ATCC 204508 / S288c)),trans_orient				4	Aat-Gat	Asn-2-Asp	(NSY)
CBS1483_Sc04_polished_pilon	340786	C	A	0.34285714285714286	gene	YDL073W		UPF0592 protein YDL073W (Saccharomyces cerevisiae (strain ATCC 204508 / S288c)),trans_orient				2090	gCa-gAa	Ala-697-Glu	(NSY)
CBS1483_Sc04_polished_pilon	345724	T	C	0.3850267379679144	gene	YDL069C	CBS1	Cytochrome b translational activator protein CBS1, mitochondrial (Saccharomyces cerevisiae (strain ATCC 204508 / S288c)),trans_orient				194	gAa-gGa	Glu-65-Gly	(NSY)
CBS1483_Sc04_polished_pilon	348563	A	G	0.3194444444444444	gene	YDL065C	PEX19	Peroxisomal membrane protein import receptor PEX19 (Saccharomyces cerevisiae (strain ATCC 204508 / S288c)),trans_orient				806	aTt-aCt	Ile-269-Thr	(NSY)
CBS1483_Sc04_polished_pilon	348978	C	T	0.36129032258064514	gene	YDL065C	PEX19	Peroxisomal membrane protein import receptor PEX19 (Saccharomyces cerevisiae (strain ATCC 204508 / S288c)),trans_orient				391	Gcc-Acc	Ala-131-Thr	(NSY)
CBS1483_Sc04_polished_pilon	349013	G	C	0.35294117647058826	gene	YDL065C	PEX19	Peroxisomal membrane protein import receptor PEX19 (Saccharomyces cerevisiae (strain ATCC 204508 / S288c)),trans_orient				356	tCt-tGt	Ser-119-Cys	(NSY)
CBS1483_Sc04_polished_pilon	351617	T	A	0.32642487046632124	gene	YDL063C		Uncharacterized protein YDL063C (Saccharomyces cerevisiae (strain ATCC 204508 / S288c)),trans_orient				813	ttA-ttT	Leu-271-Phe	(NSY)
CBS1483_Sc04_polished_pilon	354273	A	T	0.287292817679558	gene	YDL060W	TSR1	Ribosome biogenesis protein TSR1 (Saccharomyces cerevisiae (strain ATCC 204508 / S288c)),trans_orient				574	Ata-Tta	Ile-192-Leu	(NSY)
CBS1483_Sc04_polished_pilon	354681	A	G	0.3246753246753247	gene	YDL060W	TSR1	Ribosome biogenesis protein TSR1 (Saccharomyces cerevisiae (strain ATCC 204508 / S288c)),trans_orient				982	Agc-Ggc	Ser-328-Gly	(NSY)
CBS1483_Sc04_polished_pilon	356726	C	T	0.2807017543859649	gene	YDL059C	RAD59	DNA repair protein RAD59 (Saccharomyces cerevisiae (strain ATCC 204508 / S288c)),trans_orient				295	Gtt-Att	Val-99-Ile	(NSY)
CBS1483_Sc04_polished_pilon	356789	G	A	0.30569948186528495	gene	YDL059C	RAD59	DNA repair protein RAD59 (Saccharomyces cerevisiae (strain ATCC 204508 / S288c)),trans_orient				232	Cca-Tca	Pro-78-Ser	(NSY)
CBS1483_Sc04_polished_pilon	356966	C	T	0.29931972789115646	gene	YDL059C	RAD59	DNA repair protein RAD59 (Saccharomyces cerevisiae (strain ATCC 204508 / S288c)),trans_orient				55	Ggc-Agc	Gly-19-Ser	(NSY)
CBS1483_Sc04_polished_pilon	358233	G	A	0.35858585858585856	gene	YDL058W	USO1	Intracellular protein transport protein USO1 (Saccharomyces cerevisiae (strain ATCC 204508 / S288c)),trans_orient				502	Gtg-Atg	Val-168-Met	(NSY)
CBS1483_Sc04_polished_pilon	359322	G	A	0.3684210526315789	gene	YDL058W	USO1	Intracellular protein transport protein USO1 (Saccharomyces cerevisiae (strain ATCC 204508 / S288c)),trans_orient				1591	Gaa-Aaa	Glu-531-Lys	(NSY)
CBS1483_Sc04_polished_pilon	360025	C	T	0.37209302325581395	gene	YDL058W	USO1	Intracellular protein transport protein USO1 (Saccharomyces cerevisiae (strain ATCC 204508 / S288c)),trans_orient				2294	aCt-aTt	Thr-765-Ile	(NSY)
CBS1483_Sc04_polished_pilon	360271	A	G	0.4625	gene	YDL058W	USO1	Intracellular protein transport protein USO1 (Saccharomyces cerevisiae (strain ATCC 204508 / S288c)),trans_orient				2540	gAa-gGa	Glu-847-Gly	(NSY)
CBS1483_Sc04_polished_pilon	360501	A	G	0.30538922155688625	gene	YDL058W	USO1	Intracellular protein transport protein USO1 (Saccharomyces cerevisiae (strain ATCC 204508 / S288c)),trans_orient				2770	Aaa-Gaa	Lys-924-Glu	(NSY)
CBS1483_Sc04_polished_pilon	360799	A	G	0.4262295081967213	gene	YDL058W	USO1	Intracellular protein transport protein USO1 (Saccharomyces cerevisiae (strain ATCC 204508 / S288c)),trans_orient				3068	aAt-aGt	Asn-1023-Ser	(NSY)
CBS1483_Sc04_polished_pilon	361488	G	A	0.27472527472527475	gene	YDL058W	USO1	Intracellular protein transport protein USO1 (Saccharomyces cerevisiae (strain ATCC 204508 / S288c)),trans_orient				3757	Gta-Ata	Val-1253-Ile	(NSY)
CBS1483_Sc04_polished_pilon	364115	G	A	0.389937106918239	gene	YDL057W		Putative uncharacterized protein YDL057W (Saccharomyces cerevisiae (strain ATCC 204508 / S288c)),trans_orient				596	cGc-cAc	Arg-199-His	(NSY)
CBS1483_Sc04_polished_pilon	364223	A	G	0.25675675675675674	gene	YDL057W		Putative uncharacterized protein YDL057W (Saccharomyces cerevisiae (strain ATCC 204508 / S288c)),trans_orient				704	aAt-aGt	Asn-235-Ser	(NSY)
CBS1483_Sc04_polished_pilon	364447	G	A	0.33548387096774196	gene	YDL057W		Putative uncharacterized protein YDL057W (Saccharomyces cerevisiae (strain ATCC 204508 / S288c)),trans_orient				928	Gga-Aga	Gly-310-Arg	(NSY)
CBS1483_Sc04_polished_pilon	364492	C	A	0.3835616438356164	gene	YDL057W		Putative uncharacterized protein YDL057W (Saccharomyces cerevisiae (strain ATCC 204508 / S288c)),trans_orient				973	Ctg-Atg	Leu-325-Met	(NSY)
CBS1483_Sc04_polished_pilon	365923	A	C	0.31724137931034485	gene	YDL056W	MBP1	Transcription factor MBP1 (Saccharomyces cerevisiae (strain ATCC 204508 / S288c)),trans_orient				961	Acc-Ccc	Thr-321-Pro	(NSY)
CBS1483_Sc04_polished_pilon	367931	C	T	0.31125827814569534	gene	YDL055C	PSA1	Mannose-1-phosphate guanyltransferase (Saccharomyces cerevisiae (strain ATCC 204508 / S288c)),trans_orient				913	Gaa-Aaa	Glu-305-Lys	(NSY)
CBS1483_Sc04_polished_pilon	371959	T	C	0.29411764705882354	gene	YDL054C	MCH1	Probable transporter MCH1 (Saccharomyces cerevisiae (strain ATCC 204508 / S288c)),trans_orient				1417	Act-Gct	Thr-473-Ala	(NSY)
CBS1483_Sc04_polished_pilon	372364	C	T	0.384180790960452	gene	YDL054C	MCH1	Probable transporter MCH1 (Saccharomyces cerevisiae (strain ATCC 204508 / S288c)),trans_orient				1012	Gta-Ata	Val-338-Ile	(NSY)
CBS1483_Sc04_polished_pilon	373261	C	T	0.3533834586466165	gene	YDL054C	MCH1	Probable transporter MCH1 (Saccharomyces cerevisiae (strain ATCC 204508 / S288c)),trans_orient				115	Gcg-Acg	Ala-39-Thr	(NSY)
CBS1483_Sc04_polished_pilon	374210	A	G	0.34782608695652173	gene	YDL053C	PBP4	Protein PBP4 (Saccharomyces cerevisiae (strain ATCC 204508 / S288c)),trans_orient				137	gTg-gCg	Val-46-Ala	(NSY)
CBS1483_Sc04_polished_pilon	374785	G	A	0.39622641509433965	gene	YDL052C	SLC1	Probable 1-acyl-sn-glycerol-3-phosphate acyltransferase (Saccharomyces cerevisiae (strain ATCC 204508 / S288c)),trans_orient				887	gCt-gTt	Ala-296-Val	(NSY)
CBS1483_Sc04_polished_pilon	375599	G	A	0.41333333333333333	gene	YDL052C	SLC1	Probable 1-acyl-sn-glycerol-3-phosphate acyltransferase (Saccharomyces cerevisiae (strain ATCC 204508 / S288c)),trans_orient				73	Ctt-Ttt	Leu-25-Phe	(NSY)
CBS1483_Sc04_polished_pilon	379056	C	A	0.3870967741935484	gene	YDL048C	STP4	Zinc finger protein STP4 (Saccharomyces cerevisiae (strain ATCC 204508 / S288c)),trans_orient				1244	aGa-aTa	Arg-415-Ile	(NSY)
CBS1483_Sc04_polished_pilon	379177	T	C	0.32592592592592595	gene	YDL048C	STP4	Zinc finger protein STP4 (Saccharomyces cerevisiae (strain ATCC 204508 / S288c)),trans_orient				1123	Aaa-Gaa	Lys-375-Glu	(NSY)
CBS1483_Sc04_polished_pilon	383541	G	A	0.25806451612903225	gene	YDL046W	NPC2	Phosphatidylglycerol/phosphatidylinositol transfer protein (Saccharomyces cerevisiae (strain ATCC 204508 / S288c)),trans_orient				238	Gag-Aag	Glu-80-Lys	(NSY)
CBS1483_Sc04_polished_pilon	383774	G	T	0.3356643356643357	gene	YDL046W	NPC2	Phosphatidylglycerol/phosphatidylinositol transfer protein (Saccharomyces cerevisiae (strain ATCC 204508 / S288c)),trans_orient				471	aaG-aaT	Lys-157-Asn	(NSY)
CBS1483_Sc04_polished_pilon	383808	G	A	0.3404255319148936	gene	YDL046W	NPC2	Phosphatidylglycerol/phosphatidylinositol transfer protein (Saccharomyces cerevisiae (strain ATCC 204508 / S288c)),trans_orient				505	Gtc-Atc	Val-169-Ile	(NSY)
CBS1483_Sc04_polished_pilon	383815	C	T	0.32116788321167883	gene	YDL046W	NPC2	Phosphatidylglycerol/phosphatidylinositol transfer protein (Saccharomyces cerevisiae (strain ATCC 204508 / S288c)),trans_orient				512	cCa-cTa	Pro-171-Leu	(NSY)
CBS1483_Sc04_polished_pilon	384792	T	C	0.34104046242774566	gene	YDL045C	FAD1	FAD synthase (Saccharomyces cerevisiae (strain ATCC 204508 / S288c)),trans_orient				880	Att-Gtt	Ile-294-Val	(NSY)
CBS1483_Sc04_polished_pilon	384884	T	C	0.34782608695652173	gene	YDL045C	FAD1	FAD synthase (Saccharomyces cerevisiae (strain ATCC 204508 / S288c)),trans_orient				788	cAt-cGt	His-263-Arg	(NSY)
CBS1483_Sc04_polished_pilon	384918	C	T	0.35172413793103446	gene	YDL045C	FAD1	FAD synthase (Saccharomyces cerevisiae (strain ATCC 204508 / S288c)),trans_orient				754	Gtt-Att	Val-252-Ile	(NSY)
CBS1483_Sc04_polished_pilon	385152	T	C	0.3081395348837209	gene	YDL045C	FAD1	FAD synthase (Saccharomyces cerevisiae (strain ATCC 204508 / S288c)),trans_orient				520	Aca-Gca	Thr-174-Ala	(NSY)
CBS1483_Sc04_polished_pilon	385341	C	T	0.3291139240506329	gene	YDL045C	FAD1	FAD synthase (Saccharomyces cerevisiae (strain ATCC 204508 / S288c)),trans_orient				331	Gaa-Aaa	Glu-111-Lys	(NSY)
CBS1483_Sc04_polished_pilon	386186	A	C	0.40236686390532544	gene	YDL044C	MTF2	Mitochondrial transcription factor 2 (Saccharomyces cerevisiae (strain ATCC 204508 / S288c)),trans_orient				1168	Tca-Gca	Ser-390-Ala	(NSY)
CBS1483_Sc04_polished_pilon	387753	G	C	0.2956989247311828	gene	YDL043C	PRP11	Pre-mRNA-splicing factor PRP11 (Saccharomyces cerevisiae (strain ATCC 204508 / S288c)),trans_orient				791	gCc-gGc	Ala-264-Gly	(NSY)
CBS1483_Sc04_polished_pilon	388474	C	A	0.39655172413793105	gene	YDL043C	PRP11	Pre-mRNA-splicing factor PRP11 (Saccharomyces cerevisiae (strain ATCC 204508 / S288c)),trans_orient				70	Gta-Tta	Val-24-Leu	(NSY)
CBS1483_Sc04_polished_pilon	388863	T	A	0.36416184971098264	gene	YDL042C	SIR2	NAD-dependent histone deacetylase SIR2 (Saccharomyces cerevisiae (strain ATCC 204508 / S288c)),trans_orient				1649	gAg-gTg	Glu-550-Val	(NSY)
CBS1483_Sc04_polished_pilon	389137	C	T	0.3735632183908046	gene	YDL042C	SIR2	NAD-dependent histone deacetylase SIR2 (Saccharomyces cerevisiae (strain ATCC 204508 / S288c)),trans_orient				1375	Gaa-Aaa	Glu-459-Lys	(NSY)
CBS1483_Sc04_polished_pilon	389242	T	C	0.4121212121212121	gene	YDL042C	SIR2	NAD-dependent histone deacetylase SIR2 (Saccharomyces cerevisiae (strain ATCC 204508 / S288c)),trans_orient				1270	Atg-Gtg	Met-424-Val	(NSY)
CBS1483_Sc04_polished_pilon	389606	T	C	0.38125	gene	YDL042C	SIR2	NAD-dependent histone deacetylase SIR2 (Saccharomyces cerevisiae (strain ATCC 204508 / S288c)),trans_orient				906	atA-atG	Ile-302-Met	(NSY)
CBS1483_Sc04_polished_pilon	389978	T	A	0.36129032258064514	gene	YDL042C	SIR2	NAD-dependent histone deacetylase SIR2 (Saccharomyces cerevisiae (strain ATCC 204508 / S288c)),trans_orient				534	caA-caT	Gln-178-His	(NSY)
CBS1483_Sc04_polished_pilon	391473	T	C	0.24836601307189543	gene	YDL040C	NAT1	N-terminal acetyltransferase A complex subunit NAT1 (Saccharomyces cerevisiae (strain ATCC 204508 / S288c)),trans_orient				2032	Aac-Gac	Asn-678-Asp	(NSY)
CBS1483_Sc04_polished_pilon	391873	A	T	0.3227848101265823	gene	YDL040C	NAT1	N-terminal acetyltransferase A complex subunit NAT1 (Saccharomyces cerevisiae (strain ATCC 204508 / S288c)),trans_orient				1632	caT-caA	His-544-Gln	(NSY)
CBS1483_Sc04_polished_pilon	392493	C	T	0.36875	gene	YDL040C	NAT1	N-terminal acetyltransferase A complex subunit NAT1 (Saccharomyces cerevisiae (strain ATCC 204508 / S288c)),trans_orient				1012	Gag-Aag	Glu-338-Lys	(NSY)
CBS1483_Sc04_polished_pilon	392874	T	C	0.29591836734693877	gene	YDL040C	NAT1	N-terminal acetyltransferase A complex subunit NAT1 (Saccharomyces cerevisiae (strain ATCC 204508 / S288c)),trans_orient				631	Att-Gtt	Ile-211-Val	(NSY)
CBS1483_Sc04_polished_pilon	393077	T	C	0.35802469135802467	gene	YDL040C	NAT1	N-terminal acetyltransferase A complex subunit NAT1 (Saccharomyces cerevisiae (strain ATCC 204508 / S288c)),trans_orient				428	aAt-aGt	Asn-143-Ser	(NSY)
CBS1483_Sc04_polished_pilon	394721	T	C	0.3333333333333333	gene	YDL039C	PRM7	Pheromone-regulated protein PRM7 (Saccharomyces cerevisiae (strain ATCC 204508 / S288c)),trans_orient				2570	aAt-aGt	Asn-857-Ser	(NSY)
CBS1483_Sc04_polished_pilon	394895	C	T	0.3314285714285714	gene	YDL039C	PRM7	Pheromone-regulated protein PRM7 (Saccharomyces cerevisiae (strain ATCC 204508 / S288c)),trans_orient				2396	gGa-aAa	Gly-799-Lys	(NSY)
CBS1483_Sc04_polished_pilon	394896	C	T	0.327683615819209	gene	YDL039C	PRM7	Pheromone-regulated protein PRM7 (Saccharomyces cerevisiae (strain ATCC 204508 / S288c)),trans_orient				2395	Gga-Aaa	Gly-799-Lys	(NSY)
CBS1483_Sc04_polished_pilon	395099	A	G	0.36419753086419754	gene	YDL039C	PRM7	Pheromone-regulated protein PRM7 (Saccharomyces cerevisiae (strain ATCC 204508 / S288c)),trans_orient				2192	cTa-cCa	Leu-731-Pro	(NSY)
CBS1483_Sc04_polished_pilon	395621	T	C	0.3972602739726027	gene	YDL039C	PRM7	Pheromone-regulated protein PRM7 (Saccharomyces cerevisiae (strain ATCC 204508 / S288c)),trans_orient				1732	Agc-Ggc	Ser-578-Gly	(NSY)
CBS1483_Sc04_polished_pilon	395719	T	G	0.4090909090909091	gene	YDL039C	PRM7	Pheromone-regulated protein PRM7 (Saccharomyces cerevisiae (strain ATCC 204508 / S288c)),trans_orient				1634	gAg-gCg	Glu-545-Ala	(NSY)
CBS1483_Sc04_polished_pilon	395894	C	T	0.4945054945054945	gene	YDL039C	PRM7	Pheromone-regulated protein PRM7 (Saccharomyces cerevisiae (strain ATCC 204508 / S288c)),trans_orient				1459	Gtt-Att	Val-487-Ile	(NSY)
CBS1483_Sc04_polished_pilon	395909	A	G	0.4823529411764706	gene	YDL039C	PRM7	Pheromone-regulated protein PRM7 (Saccharomyces cerevisiae (strain ATCC 204508 / S288c)),trans_orient				1444	Tcc-Ccc	Ser-482-Pro	(NSY)
CBS1483_Sc04_polished_pilon	395947	T	C	0.3049645390070922	gene	YDL039C	PRM7	Pheromone-regulated protein PRM7 (Saccharomyces cerevisiae (strain ATCC 204508 / S288c)),trans_orient				1406	gAt-gGt	Asp-469-Gly	(NSY)
CBS1483_Sc04_polished_pilon	395968	G	A	0.30201342281879195	gene	YDL039C	PRM7	Pheromone-regulated protein PRM7 (Saccharomyces cerevisiae (strain ATCC 204508 / S288c)),trans_orient				1385	aCc-aTc	Thr-462-Ile	(NSY)
CBS1483_Sc04_polished_pilon	396010	G	C	0.33707865168539325	gene	YDL039C	PRM7	Pheromone-regulated protein PRM7 (Saccharomyces cerevisiae (strain ATCC 204508 / S288c)),trans_orient				1343	aCt-aGt	Thr-448-Ser	(NSY)
CBS1483_Sc04_polished_pilon	396467	G	A	0.4666666666666667	gene	YDL039C	PRM7	Pheromone-regulated protein PRM7 (Saccharomyces cerevisiae (strain ATCC 204508 / S288c)),trans_orient				1184	gCt-gTt	Ala-395-Val	(NSY)
CBS1483_Sc04_polished_pilon	396570	G	A	0.2696245733788396	gene	YDL039C	PRM7	Pheromone-regulated protein PRM7 (Saccharomyces cerevisiae (strain ATCC 204508 / S288c)),trans_orient				1081	Cca-Tca	Pro-361-Ser	(NSY)
CBS1483_Sc04_polished_pilon	396584	G	T	0.23232323232323232	gene	YDL039C	PRM7	Pheromone-regulated protein PRM7 (Saccharomyces cerevisiae (strain ATCC 204508 / S288c)),trans_orient				1067	aCt-aAt	Thr-356-Asn	(NSY)
CBS1483_Sc04_polished_pilon	396647	T	G	0.3872832369942196	gene	YDL039C	PRM7	Pheromone-regulated protein PRM7 (Saccharomyces cerevisiae (strain ATCC 204508 / S288c)),trans_orient				1004	gAa-gCa	Glu-335-Ala	(NSY)
CBS1483_Sc04_polished_pilon	396758	G	A	0.29508196721311475	gene	YDL039C	PRM7	Pheromone-regulated protein PRM7 (Saccharomyces cerevisiae (strain ATCC 204508 / S288c)),trans_orient				956	cCt-cTt	Pro-319-Leu	(NSY)
CBS1483_Sc04_polished_pilon	396858	A	C	0.2958579881656805	gene	YDL039C	PRM7	Pheromone-regulated protein PRM7 (Saccharomyces cerevisiae (strain ATCC 204508 / S288c)),trans_orient				856	Ttt-Gtt	Phe-286-Val	(NSY)
CBS1483_Sc04_polished_pilon	396870	T	C	0.38271604938271603	gene	YDL039C	PRM7	Pheromone-regulated protein PRM7 (Saccharomyces cerevisiae (strain ATCC 204508 / S288c)),trans_orient				844	Aca-Gca	Thr-282-Ala	(NSY)
CBS1483_Sc04_polished_pilon	396936	A	T	0.2571428571428571	gene	YDL039C	PRM7	Pheromone-regulated protein PRM7 (Saccharomyces cerevisiae (strain ATCC 204508 / S288c)),trans_orient				778	Tct-Act	Ser-260-Thr	(NSY)
CBS1483_Sc04_polished_pilon	396951	A	T	0.23255813953488372	gene	YDL039C	PRM7	Pheromone-regulated protein PRM7 (Saccharomyces cerevisiae (strain ATCC 204508 / S288c)),trans_orient				763	Tct-Act	Ser-255-Thr	(NSY)
CBS1483_Sc04_polished_pilon	397041	A	T	0.28695652173913044	gene	YDL039C	PRM7	Pheromone-regulated protein PRM7 (Saccharomyces cerevisiae (strain ATCC 204508 / S288c)),trans_orient				673	Tct-Act	Ser-225-Thr	(NSY)
CBS1483_Sc04_polished_pilon	399734	T	C	0.3532934131736527	gene	YDL035C	GPR1	G protein-coupled receptor GPR1 (Saccharomyces cerevisiae (strain ATCC 204508 / S288c)),trans_orient				3154	Agt-Ggt	Ser-1052-Gly	(NSY)
CBS1483_Sc04_polished_pilon	401394	T	G	0.31952662721893493	gene	YDL035C	GPR1	G protein-coupled receptor GPR1 (Saccharomyces cerevisiae (strain ATCC 204508 / S288c)),trans_orient				2155	Att-Ctt	Ile-719-Leu	(NSY)
CBS1483_Sc04_polished_pilon	402345	A	C	0.3902439024390244	gene	YDL035C	GPR1	G protein-coupled receptor GPR1 (Saccharomyces cerevisiae (strain ATCC 204508 / S288c)),trans_orient				1428	ttT-ttG	Phe-476-Leu	(NSY)
CBS1483_Sc04_polished_pilon	402419	C	T	0.3160919540229885	gene	YDL035C	GPR1	G protein-coupled receptor GPR1 (Saccharomyces cerevisiae (strain ATCC 204508 / S288c)),trans_orient				1354	Gat-Aat	Asp-452-Asn	(NSY)
CBS1483_Sc04_polished_pilon	402785	A	G	0.33879781420765026	gene	YDL035C	GPR1	G protein-coupled receptor GPR1 (Saccharomyces cerevisiae (strain ATCC 204508 / S288c)),trans_orient				988	Tcg-Ccg	Ser-330-Pro	(NSY)
CBS1483_Sc04_polished_pilon	403709	C	T	0.30120481927710846	gene	YDL035C	GPR1	G protein-coupled receptor GPR1 (Saccharomyces cerevisiae (strain ATCC 204508 / S288c)),trans_orient				64	Gat-Aat	Asp-22-Asn	(NSY)
CBS1483_Sc04_polished_pilon	404923	C	A	0.29931972789115646	gene	YDL033C	SLM3	Mitochondrial tRNA-specific 2-thiouridylase 1 (Saccharomyces cerevisiae (strain ATCC 204508 / S288c)),trans_orient				975	atG-atT	Met-325-Ile	(NSY)
CBS1483_Sc04_polished_pilon	405080	A	C	0.3458646616541353	gene	YDL033C	SLM3	Mitochondrial tRNA-specific 2-thiouridylase 1 (Saccharomyces cerevisiae (strain ATCC 204508 / S288c)),trans_orient				818	tTg-tGg	Leu-273-Trp	(NSY)
CBS1483_Sc04_polished_pilon	405270	C	T	0.3430232558139535	gene	YDL033C	SLM3	Mitochondrial tRNA-specific 2-thiouridylase 1 (Saccharomyces cerevisiae (strain ATCC 204508 / S288c)),trans_orient				628	Gat-Aat	Asp-210-Asn	(NSY)
CBS1483_Sc04_polished_pilon	406442	A	G	0.3063583815028902	gene	YDL031W	DBP10	ATP-dependent RNA helicase DBP10 (Saccharomyces cerevisiae (strain ATCC 204508 / S288c)),trans_orient				241	Aac-Gac	Asn-81-Asp	(NSY)
CBS1483_Sc04_polished_pilon	407919	T	G	0.33678756476683935	gene	YDL031W	DBP10	ATP-dependent RNA helicase DBP10 (Saccharomyces cerevisiae (strain ATCC 204508 / S288c)),trans_orient				1718	aTa-aGa	Ile-573-Arg	(NSY)
CBS1483_Sc04_polished_pilon	410221	C	G	0.32727272727272727	gene	YDL030W	PRP9	Pre-mRNA-splicing factor PRP9 (Saccharomyces cerevisiae (strain ATCC 204508 / S288c)),trans_orient				700	Cta-Gta	Leu-234-Val	(NSY)
CBS1483_Sc04_polished_pilon	410282	C	A	0.39204545454545453	gene	YDL030W	PRP9	Pre-mRNA-splicing factor PRP9 (Saccharomyces cerevisiae (strain ATCC 204508 / S288c)),trans_orient				761	gCg-gAg	Ala-254-Glu	(NSY)
CBS1483_Sc04_polished_pilon	412260	G	A	0.3472222222222222	gene	YDL029W	ARP2	Actin-related protein 2 (Saccharomyces cerevisiae (strain ATCC 204508 / S288c)),trans_orient				814	Gtt-Att	Val-272-Ile	(NSY)
CBS1483_Sc04_polished_pilon	414025	C	T	0.31137724550898205	gene	YDL028C	MPS1	Serine/threonine-protein kinase MPS1 (Saccharomyces cerevisiae (strain ATCC 204508 / S288c)),trans_orient				1252	Gtt-Att	Val-418-Ile	(NSY)
CBS1483_Sc04_polished_pilon	415212	A	G	0.32323232323232326	gene	YDL028C	MPS1	Serine/threonine-protein kinase MPS1 (Saccharomyces cerevisiae (strain ATCC 204508 / S288c)),trans_orient				65	tTa-tCa	Leu-22-Ser	(NSY)
CBS1483_Sc04_polished_pilon	415869	C	T	0.42857142857142855	gene	YDL027C		Uncharacterized protein YDL027C (Saccharomyces cerevisiae (strain ATCC 204508 / S288c)),trans_orient				917	aGg-aAg	Arg-306-Lys	(NSY)
CBS1483_Sc04_polished_pilon	416179	A	G	0.32967032967032966	gene	YDL027C		Uncharacterized protein YDL027C (Saccharomyces cerevisiae (strain ATCC 204508 / S288c)),trans_orient				607	Ttc-Ctc	Phe-203-Leu	(NSY)
CBS1483_Sc04_polished_pilon	416674	A	G	0.28	gene	YDL027C		Uncharacterized protein YDL027C (Saccharomyces cerevisiae (strain ATCC 204508 / S288c)),trans_orient				268	Tcc-Ccc	Ser-90-Pro	(NSY)
CBS1483_Sc04_polished_pilon	416802	G	A	0.2986111111111111	gene	YDL027C		Uncharacterized protein YDL027C (Saccharomyces cerevisiae (strain ATCC 204508 / S288c)),trans_orient				140	tCg-tTg	Ser-47-Leu	(NSY)
CBS1483_Sc04_polished_pilon	416880	A	G	0.423728813559322	gene	YDL027C		Uncharacterized protein YDL027C (Saccharomyces cerevisiae (strain ATCC 204508 / S288c)),trans_orient				62	cTc-cCc	Leu-21-Pro	(NSY)
CBS1483_Sc04_polished_pilon	417556	G	T	0.358974358974359	gene	YDL025C	RTK1	Probable serine/threonine-protein kinase RTK1 (Saccharomyces cerevisiae (strain ATCC 204508 / S288c)),trans_orient				1630	Ctg-Atg	Leu-544-Met	(NSY)
CBS1483_Sc04_polished_pilon	417586	C	A	0.25609756097560976	gene	YDL025C	RTK1	Probable serine/threonine-protein kinase RTK1 (Saccharomyces cerevisiae (strain ATCC 204508 / S288c)),trans_orient				1600	Gtt-Ttt	Val-534-Phe	(NSY)
CBS1483_Sc04_polished_pilon	418053	T	C	0.25748502994011974	gene	YDL025C	RTK1	Probable serine/threonine-protein kinase RTK1 (Saccharomyces cerevisiae (strain ATCC 204508 / S288c)),trans_orient				1133	gAa-gGa	Glu-378-Gly	(NSY)
CBS1483_Sc04_polished_pilon	419043	C	T	0.287292817679558	gene	YDL025C	RTK1	Probable serine/threonine-protein kinase RTK1 (Saccharomyces cerevisiae (strain ATCC 204508 / S288c)),trans_orient				143	aGg-aAg	Arg-48-Lys	(NSY)
CBS1483_Sc04_polished_pilon	420669	T	C	0.30113636363636365	gene	YDL024C	DIA3	Probable acid phosphatase DIA3 (Saccharomyces cerevisiae (strain ATCC 204508 / S288c)),trans_orient				1163	cAa-cGa	Gln-388-Arg	(NSY)
CBS1483_Sc04_polished_pilon	420785	T	A	0.34375	gene	YDL024C	DIA3	Probable acid phosphatase DIA3 (Saccharomyces cerevisiae (strain ATCC 204508 / S288c)),trans_orient				1047	gtA-gcT	Val-349-Ala	(NSY)
CBS1483_Sc04_polished_pilon	420786	A	G	0.35	gene	YDL024C	DIA3	Probable acid phosphatase DIA3 (Saccharomyces cerevisiae (strain ATCC 204508 / S288c)),trans_orient				1046	gTa-gCt	Val-349-Ala	(NSY)
CBS1483_Sc04_polished_pilon	420868	G	T	0.26666666666666666	gene	YDL024C	DIA3	Probable acid phosphatase DIA3 (Saccharomyces cerevisiae (strain ATCC 204508 / S288c)),trans_orient				964	Cta-Ata	Leu-322-Ile	(NSY)
CBS1483_Sc04_polished_pilon	421201	T	C	0.33136094674556216	gene	YDL024C	DIA3	Probable acid phosphatase DIA3 (Saccharomyces cerevisiae (strain ATCC 204508 / S288c)),trans_orient				631	Act-Gct	Thr-211-Ala	(NSY)
CBS1483_Sc04_polished_pilon	421437	T	A	0.30120481927710846	gene	YDL024C	DIA3	Probable acid phosphatase DIA3 (Saccharomyces cerevisiae (strain ATCC 204508 / S288c)),trans_orient				395	aAt-aTt	Asn-132-Ile	(NSY)
CBS1483_Sc04_polished_pilon	421497	C	T	0.3137254901960784	gene	YDL024C	DIA3	Probable acid phosphatase DIA3 (Saccharomyces cerevisiae (strain ATCC 204508 / S288c)),trans_orient				335	aGt-aAt	Ser-112-Asn	(NSY)
CBS1483_Sc04_polished_pilon	421762	C	T	0.3855421686746988	gene	YDL024C	DIA3	Probable acid phosphatase DIA3 (Saccharomyces cerevisiae (strain ATCC 204508 / S288c)),trans_orient				70	Gga-Aga	Gly-24-Arg	(NSY)
CBS1483_Sc04_polished_pilon	424525	C	G	0.2752808988764045	gene	YDL022W	GPD1	Glycerol-3-phosphate dehydrogenase [NAD(+)] 1 (Saccharomyces cerevisiae (strain ATCC 204508 / S288c)),trans_orient				722	tCt-tGt	Ser-241-Cys	(NSY)
CBS1483_Sc04_polished_pilon	424670	T	A	0.3088235294117647	gene	YDL022W	GPD1	Glycerol-3-phosphate dehydrogenase [NAD(+)] 1 (Saccharomyces cerevisiae (strain ATCC 204508 / S288c)),trans_orient				867	gaT-gaA	Asp-289-Glu	(NSY)
CBS1483_Sc04_polished_pilon	426282	T	C	0.325	gene	YDL021W	GPM2	Phosphoglycerate mutase 2 (Saccharomyces cerevisiae (strain ATCC 204508 / S288c)),trans_orient				350	cTg-cCg	Leu-117-Pro	(NSY)
CBS1483_Sc04_polished_pilon	426812	T	G	0.3372093023255814	gene	YDL021W	GPM2	Phosphoglycerate mutase 2 (Saccharomyces cerevisiae (strain ATCC 204508 / S288c)),trans_orient				880	Tct-Gct	Ser-294-Ala	(NSY)
CBS1483_Sc04_polished_pilon	427707	A	G	0.3352941176470588	gene	YDL020C	RPN4	Protein RPN4 (Saccharomyces cerevisiae (strain ATCC 204508 / S288c)),trans_orient				778	Tgt-Cgt	Cys-260-Arg	(NSY)
CBS1483_Sc04_polished_pilon	427773	C	G	0.3089005235602094	gene	YDL020C	RPN4	Protein RPN4 (Saccharomyces cerevisiae (strain ATCC 204508 / S288c)),trans_orient				712	Gat-Cat	Asp-238-His	(NSY)
CBS1483_Sc04_polished_pilon	427946	A	G	0.27702702702702703	gene	YDL020C	RPN4	Protein RPN4 (Saccharomyces cerevisiae (strain ATCC 204508 / S288c)),trans_orient				539	gTt-gCt	Val-180-Ala	(NSY)
CBS1483_Sc04_polished_pilon	428205	T	C	0.2967032967032967	gene	YDL020C	RPN4	Protein RPN4 (Saccharomyces cerevisiae (strain ATCC 204508 / S288c)),trans_orient				280	Aac-Gac	Asn-94-Asp	(NSY)
CBS1483_Sc04_polished_pilon	431663	G	T	0.3163841807909605	gene	YDL019C	OSH2	Oxysterol-binding protein homolog 2 (Saccharomyces cerevisiae (strain ATCC 204508 / S288c)),trans_orient				1827	gaC-gaA	Asp-609-Glu	(NSY)
CBS1483_Sc04_polished_pilon	432730	T	C	0.2907801418439716	gene	YDL019C	OSH2	Oxysterol-binding protein homolog 2 (Saccharomyces cerevisiae (strain ATCC 204508 / S288c)),trans_orient				760	Act-Gct	Thr-254-Ala	(NSY)
CBS1483_Sc04_polished_pilon	433084	T	C	0.2875816993464052	gene	YDL019C	OSH2	Oxysterol-binding protein homolog 2 (Saccharomyces cerevisiae (strain ATCC 204508 / S288c)),trans_orient				406	Atc-Gtc	Ile-136-Val	(NSY)
CBS1483_Sc04_polished_pilon	435357	A	G	0.2878787878787879	gene	YDL018C	ERP3	Protein ERP3 (Saccharomyces cerevisiae (strain ATCC 204508 / S288c)),trans_orient				128	aTt-aCt	Ile-43-Thr	(NSY)
CBS1483_Sc04_polished_pilon	436391	C	T	0.29120879120879123	gene	YDL017W	CDC7	Cell division control protein 7 (Saccharomyces cerevisiae (strain ATCC 204508 / S288c)),trans_orient				209	tCg-tTg	Ser-70-Leu	(NSY)
CBS1483_Sc04_polished_pilon	436903	C	G	0.36585365853658536	gene	YDL017W	CDC7	Cell division control protein 7 (Saccharomyces cerevisiae (strain ATCC 204508 / S288c)),trans_orient				721	Cct-Gct	Pro-241-Ala	(NSY)
CBS1483_Sc04_polished_pilon	437072	C	G	0.33783783783783783	gene	YDL017W	CDC7	Cell division control protein 7 (Saccharomyces cerevisiae (strain ATCC 204508 / S288c)),trans_orient				890	aCc-aGc	Thr-297-Ser	(NSY)
CBS1483_Sc04_polished_pilon	437081	T	C	0.32450331125827814	gene	YDL017W	CDC7	Cell division control protein 7 (Saccharomyces cerevisiae (strain ATCC 204508 / S288c)),trans_orient				899	aTt-aCt	Ile-300-Thr	(NSY)
CBS1483_Sc04_polished_pilon	437449	G	A	0.38028169014084506	gene	YDL017W	CDC7	Cell division control protein 7 (Saccharomyces cerevisiae (strain ATCC 204508 / S288c)),trans_orient				1267	Gtt-Att	Val-423-Ile	(NSY)
CBS1483_Sc04_polished_pilon	439475	T	G	0.3472222222222222	gene	YDL014W	NOP1	rRNA 2'-O-methyltransferase fibrillarin (Saccharomyces cerevisiae (strain ATCC 204508 / S288c)),trans_orient				139	Tcc-Gcc	Ser-47-Ala	(NSY)
CBS1483_Sc04_polished_pilon	441307	A	G	0.2857142857142857	gene	YDL013W	SLX5	E3 ubiquitin-protein ligase complex SLX5-SLX8 subunit SLX5 (Saccharomyces cerevisiae (strain ATCC 204508 / S288c)),trans_orient				271	Aac-Gac	Asn-91-Asp	(NSY)
CBS1483_Sc04_polished_pilon	442279	A	G	0.4	gene	YDL013W	SLX5	E3 ubiquitin-protein ligase complex SLX5-SLX8 subunit SLX5 (Saccharomyces cerevisiae (strain ATCC 204508 / S288c)),trans_orient				1243	Aat-Gat	Asn-415-Asp	(NSY)
CBS1483_Sc04_polished_pilon	444337	G	A	0.3389830508474576	gene	YDL010W	GRX6	Monothiol glutaredoxin-6 (Saccharomyces cerevisiae (strain ATCC 204508 / S288c)),trans_orient				40	Gtt-Att	Val-14-Ile	(NSY)
CBS1483_Sc04_polished_pilon	444574	T	A	0.3422818791946309	gene	YDL010W	GRX6	Monothiol glutaredoxin-6 (Saccharomyces cerevisiae (strain ATCC 204508 / S288c)),trans_orient				277	Tcg-Acg	Ser-93-Thr	(NSY)
CBS1483_Sc04_polished_pilon	445490	T	C	0.32	gene	YDL008W	APC11	Anaphase-promoting complex subunit 11 (Saccharomyces cerevisiae (strain ATCC 204508 / S288c)),trans_orient				25	Tac-Cac	Tyr-9-His	(NSY)
CBS1483_Sc04_polished_pilon	452724	T	C	0.3404255319148936	gene	YDL005C	MED2	Mediator of RNA polymerase II transcription subunit 2 (Saccharomyces cerevisiae (strain ATCC 204508 / S288c)),trans_orient				1073	aAt-aGt	Asn-358-Ser	(NSY)
CBS1483_Sc04_polished_pilon	452734	G	T	0.3333333333333333	gene	YDL005C	MED2	Mediator of RNA polymerase II transcription subunit 2 (Saccharomyces cerevisiae (strain ATCC 204508 / S288c)),trans_orient				1063	Cac-Aac	His-355-Asn	(NSY)
CBS1483_Sc04_polished_pilon	452835	T	C	0.32558139534883723	gene	YDL005C	MED2	Mediator of RNA polymerase II transcription subunit 2 (Saccharomyces cerevisiae (strain ATCC 204508 / S288c)),trans_orient				962	aAc-aGc	Asn-321-Ser	(NSY)
CBS1483_Sc04_polished_pilon	453001	A	G	0.31351351351351353	gene	YDL005C	MED2	Mediator of RNA polymerase II transcription subunit 2 (Saccharomyces cerevisiae (strain ATCC 204508 / S288c)),trans_orient				796	Tca-Cca	Ser-266-Pro	(NSY)
CBS1483_Sc04_polished_pilon	453760	T	C	0.3165829145728643	gene	YDL005C	MED2	Mediator of RNA polymerase II transcription subunit 2 (Saccharomyces cerevisiae (strain ATCC 204508 / S288c)),trans_orient				37	Aca-Gca	Thr-13-Ala	(NSY)
CBS1483_Sc04_polished_pilon	456959	A	G	0.3563218390804598	gene	YDL003W	MCD1	Sister chromatid cohesion protein 1 (Saccharomyces cerevisiae (strain ATCC 204508 / S288c)),trans_orient				790	Att-Gtt	Ile-264-Val	(NSY)
CBS1483_Sc04_polished_pilon	457613	T	C	0.29651162790697677	gene	YDL003W	MCD1	Sister chromatid cohesion protein 1 (Saccharomyces cerevisiae (strain ATCC 204508 / S288c)),trans_orient				1444	Tct-Cct	Ser-482-Pro	(NSY)
CBS1483_Sc04_polished_pilon	459798	G	A	0.3837837837837838	gene	YDL001W	RMD1	Sporulation protein RMD1 (Saccharomyces cerevisiae (strain ATCC 204508 / S288c)),trans_orient				328	Gag-Aag	Glu-110-Lys	(NSY)
CBS1483_Sc04_polished_pilon	460759	A	G	0.2578947368421053	gene	YDL001W	RMD1	Sporulation protein RMD1 (Saccharomyces cerevisiae (strain ATCC 204508 / S288c)),trans_orient				1289	cAt-cGt	His-430-Arg	(NSY)
CBS1483_Sc04_polished_pilon	462417	T	C	0.3150684931506849	gene	YDR001C	NTH1	Neutral trehalase (Saccharomyces cerevisiae (strain ATCC 204508 / S288c)),trans_orient				1549	Aaa-Gaa	Lys-517-Glu	(NSY)
CBS1483_Sc04_polished_pilon	465664	A	G	0.4036144578313253	gene	YDR003W	RCR2	Protein RCR2 (Saccharomyces cerevisiae (strain ATCC 204508 / S288c)),trans_orient				52	Aat-Gat	Asn-18-Asp	(NSY)
CBS1483_Sc04_polished_pilon	468595	G	A	0.3118811881188119	gene	YDR005C	MAF1	Repressor of RNA polymerase III transcription MAF1 (Saccharomyces cerevisiae (strain ATCC 204508 / S288c)),trans_orient				920	tCa-tTa	Ser-307-Leu	(NSY)
CBS1483_Sc04_polished_pilon	470509	T	C	0.3090909090909091	gene	YDR006C	SOK1	Protein SOK1 (Saccharomyces cerevisiae (strain ATCC 204508 / S288c)),trans_orient				2230	Agg-Ggg	Arg-744-Gly	(NSY)
CBS1483_Sc04_polished_pilon	470823	G	A	0.3772455089820359	gene	YDR006C	SOK1	Protein SOK1 (Saccharomyces cerevisiae (strain ATCC 204508 / S288c)),trans_orient				1916	cCg-cTg	Pro-639-Leu	(NSY)
CBS1483_Sc04_polished_pilon	470920	G	T	0.3313253012048193	gene	YDR006C	SOK1	Protein SOK1 (Saccharomyces cerevisiae (strain ATCC 204508 / S288c)),trans_orient				1819	Cca-Aca	Pro-607-Thr	(NSY)
CBS1483_Sc04_polished_pilon	470949	T	A	0.3128491620111732	gene	YDR006C	SOK1	Protein SOK1 (Saccharomyces cerevisiae (strain ATCC 204508 / S288c)),trans_orient				1790	gAa-gTa	Glu-597-Val	(NSY)
CBS1483_Sc04_polished_pilon	472104	G	A	0.3551912568306011	gene	YDR006C	SOK1	Protein SOK1 (Saccharomyces cerevisiae (strain ATCC 204508 / S288c)),trans_orient				635	gCa-gTa	Ala-212-Val	(NSY)
CBS1483_Sc04_polished_pilon	472518	C	T	0.2732919254658385	gene	YDR006C	SOK1	Protein SOK1 (Saccharomyces cerevisiae (strain ATCC 204508 / S288c)),trans_orient				221	gGt-gAt	Gly-74-Asp	(NSY)
CBS1483_Sc04_polished_pilon	472579	G	A	0.30303030303030304	gene	YDR006C	SOK1	Protein SOK1 (Saccharomyces cerevisiae (strain ATCC 204508 / S288c)),trans_orient				160	Cca-Tca	Pro-54-Ser	(NSY)
CBS1483_Sc04_polished_pilon	472659	G	A	0.29333333333333333	gene	YDR006C	SOK1	Protein SOK1 (Saccharomyces cerevisiae (strain ATCC 204508 / S288c)),trans_orient				80	cCc-cTc	Pro-27-Leu	(NSY)
CBS1483_Sc04_polished_pilon	473966	C	T	0.33548387096774196	gene	YDR007W	TRP1	N-(5'-phosphoribosyl)anthranilate isomerase (Saccharomyces cerevisiae (strain ATCC 204508 / S288c)),trans_orient				542	tCt-tTt	Ser-181-Phe	(NSY)
CBS1483_Sc04_polished_pilon	475756	G	A	0.375	gene	YDR009W	GAL3	Protein GAL3 (Saccharomyces cerevisiae (strain ATCC 204508 / S288c)),trans_orient				833	aGc-aAc	Ser-278-Asn	(NSY)
CBS1483_Sc04_polished_pilon	476097	A	G	0.3333333333333333	gene	YDR009W	GAL3	Protein GAL3 (Saccharomyces cerevisiae (strain ATCC 204508 / S288c)),trans_orient				1174	Aaa-Gaa	Lys-392-Glu	(NSY)
CBS1483_Sc04_polished_pilon	476435	A	C	0.37349397590361444	gene	YDR009W	GAL3	Protein GAL3 (Saccharomyces cerevisiae (strain ATCC 204508 / S288c)),trans_orient				1512	gaA-gaC	Glu-504-Asp	(NSY)
CBS1483_Sc04_polished_pilon	477798	A	G	0.29518072289156627	gene	YDR011W	SNQ2	Protein SNQ2 (Saccharomyces cerevisiae (strain ATCC 204508 / S288c)),trans_orient				364	Agc-Ggc	Ser-122-Gly	(NSY)
CBS1483_Sc04_polished_pilon	478822	C	T	0.3010204081632653	gene	YDR011W	SNQ2	Protein SNQ2 (Saccharomyces cerevisiae (strain ATCC 204508 / S288c)),trans_orient				1388	gCt-gTt	Ala-463-Val	(NSY)
CBS1483_Sc04_polished_pilon	479318	T	A	0.3567567567567568	gene	YDR011W	SNQ2	Protein SNQ2 (Saccharomyces cerevisiae (strain ATCC 204508 / S288c)),trans_orient				187	Tca-Aca	Ser-63-Thr	(NSY)
CBS1483_Sc04_polished_pilon	480036	A	C	0.33962264150943394	gene	YDR011W	SNQ2	Protein SNQ2 (Saccharomyces cerevisiae (strain ATCC 204508 / S288c)),trans_orient				905	aAg-aCg	Lys-302-Thr	(NSY)
CBS1483_Sc04_polished_pilon	483395	C	T	0.34972677595628415	gene	YBR031W	RPL4A	60S ribosomal protein L4-A (Saccharomyces cerevisiae (strain ATCC 204508 / S288c)),trans_orient				29	tCt-tTt	Ser-10-Phe	(NSY)
CBS1483_Sc04_polished_pilon	485778	G	A	0.32558139534883723	gene	YDR014W	RAD61	Protein RAD61 (Saccharomyces cerevisiae (strain ATCC 204508 / S288c)),trans_orient				220	Gca-Aca	Ala-74-Thr	(NSY)
CBS1483_Sc04_polished_pilon	485833	A	G	0.34806629834254144	gene	YDR014W	RAD61	Protein RAD61 (Saccharomyces cerevisiae (strain ATCC 204508 / S288c)),trans_orient				275	aAa-aGg	Lys-92-Arg	(NSY)
CBS1483_Sc04_polished_pilon	485834	A	G	0.34444444444444444	gene	YDR014W	RAD61	Protein RAD61 (Saccharomyces cerevisiae (strain ATCC 204508 / S288c)),trans_orient				276	aaA-agG	Lys-92-Arg	(NSY)
CBS1483_Sc04_polished_pilon	486128	G	C	0.36283185840707965	gene	YDR014W	RAD61	Protein RAD61 (Saccharomyces cerevisiae (strain ATCC 204508 / S288c)),trans_orient				570	aaG-aaC	Lys-190-Asn	(NSY)
CBS1483_Sc04_polished_pilon	486138	G	T	0.3201754385964912	gene	YDR014W	RAD61	Protein RAD61 (Saccharomyces cerevisiae (strain ATCC 204508 / S288c)),trans_orient				580	Gct-Tct	Ala-194-Ser	(NSY)
CBS1483_Sc04_polished_pilon	486141	A	G	0.32432432432432434	gene	YDR014W	RAD61	Protein RAD61 (Saccharomyces cerevisiae (strain ATCC 204508 / S288c)),trans_orient				583	Ata-Gta	Ile-195-Val	(NSY)
CBS1483_Sc04_polished_pilon	486550	G	A	0.3743016759776536	gene	YDR014W	RAD61	Protein RAD61 (Saccharomyces cerevisiae (strain ATCC 204508 / S288c)),trans_orient				992	aGa-aAa	Arg-331-Lys	(NSY)
CBS1483_Sc04_polished_pilon	486906	C	A	0.35795454545454547	gene	YDR014W	RAD61	Protein RAD61 (Saccharomyces cerevisiae (strain ATCC 204508 / S288c)),trans_orient				119	gCt-gAt	Ala-40-Asp	(NSY)
CBS1483_Sc04_polished_pilon	486917	T	C	0.3631578947368421	gene	YDR014W	RAD61	Protein RAD61 (Saccharomyces cerevisiae (strain ATCC 204508 / S288c)),trans_orient				130	Tgc-Cgc	Cys-44-Arg	(NSY)
CBS1483_Sc04_polished_pilon	487078	A	G	0.35365853658536583	gene	YDR014W	RAD61	Protein RAD61 (Saccharomyces cerevisiae (strain ATCC 204508 / S288c)),trans_orient				43	Ata-Gta	Ile-15-Val	(NSY)
CBS1483_Sc04_polished_pilon	493385	C	T	0.36879432624113473	gene	YDR017C	KCS1	Inositol hexakisphosphate kinase 1 (Saccharomyces cerevisiae (strain ATCC 204508 / S288c)),trans_orient				452	gGt-gAt	Gly-151-Asp	(NSY)
CBS1483_Sc04_polished_pilon	493519	A	T	0.3614457831325301	gene	YDR017C	KCS1	Inositol hexakisphosphate kinase 1 (Saccharomyces cerevisiae (strain ATCC 204508 / S288c)),trans_orient				318	gaT-gaA	Asp-106-Glu	(NSY)
CBS1483_Sc04_polished_pilon	493619	T	C	0.3735632183908046	gene	YDR017C	KCS1	Inositol hexakisphosphate kinase 1 (Saccharomyces cerevisiae (strain ATCC 204508 / S288c)),trans_orient				218	gAt-gGt	Asp-73-Gly	(NSY)
CBS1483_Sc04_polished_pilon	494616	T	C	0.3108108108108108	gene	YDR018C		Uncharacterized acyltransferase YDR018C (Saccharomyces cerevisiae (strain ATCC 204508 / S288c)),trans_orient				809	gAt-aGt	Asp-270-Ser	(NSY)
CBS1483_Sc04_polished_pilon	494617	C	T	0.29931972789115646	gene	YDR018C		Uncharacterized acyltransferase YDR018C (Saccharomyces cerevisiae (strain ATCC 204508 / S288c)),trans_orient				808	Gat-Agt	Asp-270-Ser	(NSY)
CBS1483_Sc04_polished_pilon	495059	G	T	0.29770992366412213	gene	YDR018C		Uncharacterized acyltransferase YDR018C (Saccharomyces cerevisiae (strain ATCC 204508 / S288c)),trans_orient				366	gaC-gaA	Asp-122-Glu	(NSY)
CBS1483_Sc04_polished_pilon	496360	C	T	0.3287671232876712	gene	YDR019C	GCV1	Aminomethyltransferase, mitochondrial (Saccharomyces cerevisiae (strain ATCC 204508 / S288c)),trans_orient				568	Gag-Aag	Glu-190-Lys	(NSY)
CBS1483_Sc04_polished_pilon	497685	T	C	0.3391812865497076	gene	YDR020C	DAS2	Putative uridine kinase DAS2 (Saccharomyces cerevisiae (strain ATCC 204508 / S288c)),trans_orient				322	Aaa-Gaa	Lys-108-Glu	(NSY)
CBS1483_Sc04_polished_pilon	497752	T	C	0.31097560975609756	gene	YDR020C	DAS2	Putative uridine kinase DAS2 (Saccharomyces cerevisiae (strain ATCC 204508 / S288c)),trans_orient				255	atA-atG	Ile-85-Met	(NSY)
CBS1483_Sc04_polished_pilon	499409	G	A	0.30303030303030304	gene	YDR021W	FAL1	ATP-dependent RNA helicase FAL1 (Saccharomyces cerevisiae (strain ATCC 204508 / S288c)),trans_orient				1043	aGt-aAt	Ser-348-Asn	(NSY)
CBS1483_Sc04_polished_pilon	500099	C	G	0.27380952380952384	gene	YDR022C	CIS1	Autophagy-related protein 31 (Saccharomyces cerevisiae (strain ATCC 204508 / S288c)),trans_orient				127	Gga-Cga	Gly-43-Arg	(NSY)
CBS1483_Sc04_polished_pilon	504527	C	T	0.34972677595628415	gene	YDR026C		Myb domain-containing protein YDR026C (Saccharomyces cerevisiae (strain ATCC 204508 / S288c)),trans_orient				1270	Ggg-Agg	Gly-424-Arg	(NSY)
CBS1483_Sc04_polished_pilon	505322	G	A	0.3314917127071823	gene	YDR026C		Myb domain-containing protein YDR026C (Saccharomyces cerevisiae (strain ATCC 204508 / S288c)),trans_orient				475	Cct-Tct	Pro-159-Ser	(NSY)
CBS1483_Sc04_polished_pilon	506185	G	A	0.3424657534246575	gene	YDR027C	VPS54	Vacuolar protein sorting-associated protein 54 (Saccharomyces cerevisiae (strain ATCC 204508 / S288c)),trans_orient				2662	Cct-Tct	Pro-888-Ser	(NSY)
CBS1483_Sc04_polished_pilon	506395	G	A	0.3132530120481928	gene	YDR027C	VPS54	Vacuolar protein sorting-associated protein 54 (Saccharomyces cerevisiae (strain ATCC 204508 / S288c)),trans_orient				2452	Cca-Tca	Pro-818-Ser	(NSY)
CBS1483_Sc04_polished_pilon	508086	A	G	0.36363636363636365	gene	YDR027C	VPS54	Vacuolar protein sorting-associated protein 54 (Saccharomyces cerevisiae (strain ATCC 204508 / S288c)),trans_orient				761	tTt-tCt	Phe-254-Ser	(NSY)
CBS1483_Sc04_polished_pilon	508182	T	C	0.2994011976047904	gene	YDR027C	VPS54	Vacuolar protein sorting-associated protein 54 (Saccharomyces cerevisiae (strain ATCC 204508 / S288c)),trans_orient				665	gAt-gGt	Asp-222-Gly	(NSY)
CBS1483_Sc04_polished_pilon	508828	A	G	0.3072289156626506	gene	YDR027C	VPS54	Vacuolar protein sorting-associated protein 54 (Saccharomyces cerevisiae (strain ATCC 204508 / S288c)),trans_orient				19	Tct-Cct	Ser-7-Pro	(NSY)
CBS1483_Sc04_polished_pilon	509468	C	G	0.34782608695652173	gene	YDR028C	REG1	Resistance to glucose repression protein 1 (Saccharomyces cerevisiae (strain ATCC 204508 / S288c)),trans_orient				2940	agG-agC	Arg-980-Ser	(NSY)
CBS1483_Sc04_polished_pilon	509544	C	T	0.34146341463414637	gene	YDR028C	REG1	Resistance to glucose repression protein 1 (Saccharomyces cerevisiae (strain ATCC 204508 / S288c)),trans_orient				2864	aGg-aAg	Arg-955-Lys	(NSY)
CBS1483_Sc04_polished_pilon	510018	T	G	0.4012738853503185	gene	YDR028C	REG1	Resistance to glucose repression protein 1 (Saccharomyces cerevisiae (strain ATCC 204508 / S288c)),trans_orient				2390	cAt-cCt	His-797-Pro	(NSY)
CBS1483_Sc04_polished_pilon	510852	G	A	0.35403726708074534	gene	YDR028C	REG1	Resistance to glucose repression protein 1 (Saccharomyces cerevisiae (strain ATCC 204508 / S288c)),trans_orient				1556	aCt-aTt	Thr-519-Ile	(NSY)
CBS1483_Sc04_polished_pilon	511017	C	T	0.30303030303030304	gene	YDR028C	REG1	Resistance to glucose repression protein 1 (Saccharomyces cerevisiae (strain ATCC 204508 / S288c)),trans_orient				1391	aGa-aAa	Arg-464-Lys	(NSY)
CBS1483_Sc04_polished_pilon	512132	C	A	0.3812154696132597	gene	YDR028C	REG1	Resistance to glucose repression protein 1 (Saccharomyces cerevisiae (strain ATCC 204508 / S288c)),trans_orient				276	agG-agT	Arg-92-Ser	(NSY)
CBS1483_Sc04_polished_pilon	513709	T	C	0.30120481927710846	gene	YDR030C	RAD28	Radiation-sensitive protein 28 (Saccharomyces cerevisiae (strain ATCC 204508 / S288c)),trans_orient				1093	Att-Gtt	Ile-365-Val	(NSY)
CBS1483_Sc04_polished_pilon	514333	A	G	0.32044198895027626	gene	YDR030C	RAD28	Radiation-sensitive protein 28 (Saccharomyces cerevisiae (strain ATCC 204508 / S288c)),trans_orient				469	Tct-Cct	Ser-157-Pro	(NSY)
CBS1483_Sc04_polished_pilon	514716	A	G	0.37158469945355194	gene	YDR030C	RAD28	Radiation-sensitive protein 28 (Saccharomyces cerevisiae (strain ATCC 204508 / S288c)),trans_orient				86	aTc-aCc	Ile-29-Thr	(NSY)
CBS1483_Sc04_polished_pilon	515156	T	C	0.3218390804597701	gene	YDR031W	MIC14	Mitochondrial intermembrane space cysteine motif-containing protein MIC14 (Saccharomyces cerevisiae (strain ATCC 204508 / S288c)),trans_orient				131	aTa-aCa	Ile-44-Thr	(NSY)
CBS1483_Sc04_polished_pilon	522149	T	C	0.37058823529411766	gene	YDR034C	LYS14	Lysine biosynthesis regulatory protein LYS14 (Saccharomyces cerevisiae (strain ATCC 204508 / S288c)),trans_orient				1498	Att-Gtt	Ile-500-Val	(NSY)
CBS1483_Sc04_polished_pilon	522949	T	C	0.3620689655172414	gene	YDR034C	LYS14	Lysine biosynthesis regulatory protein LYS14 (Saccharomyces cerevisiae (strain ATCC 204508 / S288c)),trans_orient				698	gAg-gGg	Glu-233-Gly	(NSY)
CBS1483_Sc04_polished_pilon	523307	G	C	0.3258426966292135	gene	YDR034C	LYS14	Lysine biosynthesis regulatory protein LYS14 (Saccharomyces cerevisiae (strain ATCC 204508 / S288c)),trans_orient				340	Caa-Gaa	Gln-114-Glu	(NSY)
CBS1483_Sc04_polished_pilon	523352	C	T	0.38271604938271603	gene	YDR034C	LYS14	Lysine biosynthesis regulatory protein LYS14 (Saccharomyces cerevisiae (strain ATCC 204508 / S288c)),trans_orient				295	Ggc-Agc	Gly-99-Ser	(NSY)
CBS1483_Sc04_polished_pilon	523375	C	T	0.35443037974683544	gene	YDR034C	LYS14	Lysine biosynthesis regulatory protein LYS14 (Saccharomyces cerevisiae (strain ATCC 204508 / S288c)),trans_orient				272	gGa-gAa	Gly-91-Glu	(NSY)
CBS1483_Sc04_polished_pilon	528364	C	G	0.2653061224489796	gene	YDR035W	ARO3	Phospho-2-dehydro-3-deoxyheptonate aldolase, phenylalanine-inhibited (Saccharomyces cerevisiae (strain ATCC 204508 / S288c)),trans_orient				992	aCa-aGa	Thr-331-Arg	(NSY)
CBS1483_Sc04_polished_pilon	528863	A	G	0.3275862068965517	gene	YDR036C	EHD3	3-hydroxyisobutyryl-CoA hydrolase, mitochondrial (Saccharomyces cerevisiae (strain ATCC 204508 / S288c)),trans_orient				1408	Tct-Cct	Ser-470-Pro	(NSY)
CBS1483_Sc04_polished_pilon	532267	A	G	0.3987730061349693	gene	YDR037W	KRS1	Lysine--tRNA ligase, cytoplasmic (Saccharomyces cerevisiae (strain ATCC 204508 / S288c)),trans_orient				1288	Att-Gtt	Ile-430-Val	(NSY)
CBS1483_Sc04_polished_pilon	533018	T	C	0.34210526315789475	gene	YDR038C	ENA5	Sodium transport ATPase 5 (Saccharomyces cerevisiae (strain ATCC 204508 / S288c)),trans_orient				3220	Acg-Gcg	Thr-1074-Ala	(NSY)
CBS1483_Sc04_polished_pilon	533126	C	T	0.3067484662576687	gene	YDR038C	ENA5	Sodium transport ATPase 5 (Saccharomyces cerevisiae (strain ATCC 204508 / S288c)),trans_orient				3112	Gta-Ata	Val-1038-Ile	(NSY)
CBS1483_Sc04_polished_pilon	535667	T	C	0.34269662921348315	gene	YDR038C	ENA5	Sodium transport ATPase 5 (Saccharomyces cerevisiae (strain ATCC 204508 / S288c)),trans_orient				571	Aac-Gac	Asn-191-Asp	(NSY)
CBS1483_Sc04_polished_pilon	538399	C	A	0.3333333333333333	gene	YDR042C		Uncharacterized protein YDR042C (Saccharomyces cerevisiae (strain ATCC 204508 / S288c)),trans_orient				415	Gca-Tca	Ala-139-Ser	(NSY)
CBS1483_Sc04_polished_pilon	546855	T	C	0.29285714285714287	gene	YDR046C	BAP3	Valine amino-acid permease (Saccharomyces cerevisiae (strain ATCC 204508 / S288c)),trans_orient				1337	gAg-gGg	Glu-446-Gly	(NSY)
CBS1483_Sc04_polished_pilon	556574	C	T	0.366120218579235	gene	YDR052C	DBF4	DDK kinase regulatory subunit DBF4 (Saccharomyces cerevisiae (strain ATCC 204508 / S288c)),trans_orient				1663	Gct-Act	Ala-555-Thr	(NSY)
CBS1483_Sc04_polished_pilon	556664	T	C	0.3333333333333333	gene	YDR052C	DBF4	DDK kinase regulatory subunit DBF4 (Saccharomyces cerevisiae (strain ATCC 204508 / S288c)),trans_orient				1573	Aag-Gag	Lys-525-Glu	(NSY)
CBS1483_Sc04_polished_pilon	556847	T	C	0.3411764705882353	gene	YDR052C	DBF4	DDK kinase regulatory subunit DBF4 (Saccharomyces cerevisiae (strain ATCC 204508 / S288c)),trans_orient				1390	Ata-Gta	Ile-464-Val	(NSY)
CBS1483_Sc04_polished_pilon	558096	T	A	0.2753623188405797	gene	YDR052C	DBF4	DDK kinase regulatory subunit DBF4 (Saccharomyces cerevisiae (strain ATCC 204508 / S288c)),trans_orient				141	aaA-aaT	Lys-47-Asn	(NSY)
CBS1483_Sc04_polished_pilon	564342	T	C	0.3262411347517731	gene	YDR057W	YOS9	Protein OS-9 homolog (Saccharomyces cerevisiae (strain ATCC 204508 / S288c)),trans_orient				808	Tct-Cct	Ser-270-Pro	(NSY)
CBS1483_Sc04_polished_pilon	564424	G	A	0.3028571428571429	gene	YDR057W	YOS9	Protein OS-9 homolog (Saccharomyces cerevisiae (strain ATCC 204508 / S288c)),trans_orient				890	aGa-aAa	Arg-297-Lys	(NSY)
CBS1483_Sc04_polished_pilon	564763	C	A	0.3147208121827411	gene	YDR057W	YOS9	Protein OS-9 homolog (Saccharomyces cerevisiae (strain ATCC 204508 / S288c)),trans_orient				1229	aCc-aAc	Thr-410-Asn	(NSY)
CBS1483_Sc04_polished_pilon	564972	G	A	0.3333333333333333	gene	YDR057W	YOS9	Protein OS-9 homolog (Saccharomyces cerevisiae (strain ATCC 204508 / S288c)),trans_orient				1438	Gac-Aac	Asp-480-Asn	(NSY)
CBS1483_Sc04_polished_pilon	565134	A	G	0.3503184713375796	gene	YDR057W	YOS9	Protein OS-9 homolog (Saccharomyces cerevisiae (strain ATCC 204508 / S288c)),trans_orient				1600	Agt-Ggt	Ser-534-Gly	(NSY)
CBS1483_Sc04_polished_pilon	565414	T	C	0.3259668508287293	gene	YDR058C	TGL2	Lipase 2 (Saccharomyces cerevisiae (strain ATCC 204508 / S288c)),trans_orient				899	cAt-cGt	His-300-Arg	(NSY)
CBS1483_Sc04_polished_pilon	566137	C	T	0.35294117647058826	gene	YDR058C	TGL2	Lipase 2 (Saccharomyces cerevisiae (strain ATCC 204508 / S288c)),trans_orient				176	cGt-cAt	Arg-59-His	(NSY)
CBS1483_Sc04_polished_pilon	568353	G	A	0.38064516129032255	gene	YDR060W	MAK21	Ribosome biogenesis protein MAK21 (Saccharomyces cerevisiae (strain ATCC 204508 / S288c)),trans_orient				97	Gcc-Acc	Ala-33-Thr	(NSY)
CBS1483_Sc04_polished_pilon	568414	G	A	0.3390804597701149	gene	YDR060W	MAK21	Ribosome biogenesis protein MAK21 (Saccharomyces cerevisiae (strain ATCC 204508 / S288c)),trans_orient				158	cGt-cAt	Arg-53-His	(NSY)
CBS1483_Sc04_polished_pilon	570100	G	A	0.3285024154589372	gene	YDR060W	MAK21	Ribosome biogenesis protein MAK21 (Saccharomyces cerevisiae (strain ATCC 204508 / S288c)),trans_orient				1844	aGt-aAt	Ser-615-Asn	(NSY)
CBS1483_Sc04_polished_pilon	570285	G	A	0.3592814371257485	gene	YDR060W	MAK21	Ribosome biogenesis protein MAK21 (Saccharomyces cerevisiae (strain ATCC 204508 / S288c)),trans_orient				2029	Gcc-Acc	Ala-677-Thr	(NSY)
CBS1483_Sc04_polished_pilon	577760	G	C	0.35119047619047616	gene	YDR064W	RPS13	40S ribosomal protein S13 (Saccharomyces cerevisiae (strain ATCC 204508 / S288c)),trans_orient				159	ttG-ttC	Leu-53-Phe	(NSY)
CBS1483_Sc04_polished_pilon	581450	G	A	0.378698224852071	gene	YDR068W	DOS2	Protein DOS2 (Saccharomyces cerevisiae (strain ATCC 204508 / S288c)),trans_orient				134	gGg-gAg	Gly-45-Glu	(NSY)
CBS1483_Sc04_polished_pilon	581477	T	C	0.375	gene	YDR068W	DOS2	Protein DOS2 (Saccharomyces cerevisiae (strain ATCC 204508 / S288c)),trans_orient				161	gTc-gCc	Val-54-Ala	(NSY)
CBS1483_Sc04_polished_pilon	581738	A	G	0.36363636363636365	gene	YDR068W	DOS2	Protein DOS2 (Saccharomyces cerevisiae (strain ATCC 204508 / S288c)),trans_orient				422	aAt-aGt	Asn-141-Ser	(NSY)
CBS1483_Sc04_polished_pilon	582093	T	A	0.3875968992248062	gene	YDR068W	DOS2	Protein DOS2 (Saccharomyces cerevisiae (strain ATCC 204508 / S288c)),trans_orient				777	gaT-gaA	Asp-259-Glu	(NSY)
CBS1483_Sc04_polished_pilon	582119	T	C	0.3435114503816794	gene	YDR068W	DOS2	Protein DOS2 (Saccharomyces cerevisiae (strain ATCC 204508 / S288c)),trans_orient				803	gTt-gCt	Val-268-Ala	(NSY)
CBS1483_Sc04_polished_pilon	582253	A	G	0.352112676056338	gene	YDR068W	DOS2	Protein DOS2 (Saccharomyces cerevisiae (strain ATCC 204508 / S288c)),trans_orient				937	Aac-Gac	Asn-313-Asp	(NSY)
CBS1483_Sc04_polished_pilon	582612	T	A	0.3375796178343949	gene	YDR069C	DOA4	Ubiquitin carboxyl-terminal hydrolase 4 (Saccharomyces cerevisiae (strain ATCC 204508 / S288c)),trans_orient				2685	gaA-gaT	Glu-895-Asp	(NSY)
CBS1483_Sc04_polished_pilon	582977	C	T	0.32967032967032966	gene	YDR069C	DOA4	Ubiquitin carboxyl-terminal hydrolase 4 (Saccharomyces cerevisiae (strain ATCC 204508 / S288c)),trans_orient				2320	Gaa-Aaa	Glu-774-Lys	(NSY)
CBS1483_Sc04_polished_pilon	583117	A	G	0.36809815950920244	gene	YDR069C	DOA4	Ubiquitin carboxyl-terminal hydrolase 4 (Saccharomyces cerevisiae (strain ATCC 204508 / S288c)),trans_orient				2180	aTa-aCa	Ile-727-Thr	(NSY)
CBS1483_Sc04_polished_pilon	583153	A	C	0.38636363636363635	gene	YDR069C	DOA4	Ubiquitin carboxyl-terminal hydrolase 4 (Saccharomyces cerevisiae (strain ATCC 204508 / S288c)),trans_orient				2144	cTa-cGa	Leu-715-Arg	(NSY)
CBS1483_Sc04_polished_pilon	583945	T	G	0.3393939393939394	gene	YDR069C	DOA4	Ubiquitin carboxyl-terminal hydrolase 4 (Saccharomyces cerevisiae (strain ATCC 204508 / S288c)),trans_orient				1352	aAc-aCc	Asn-451-Thr	(NSY)
CBS1483_Sc04_polished_pilon	584344	A	G	0.3310810810810811	gene	YDR069C	DOA4	Ubiquitin carboxyl-terminal hydrolase 4 (Saccharomyces cerevisiae (strain ATCC 204508 / S288c)),trans_orient				953	tTt-tCt	Phe-318-Ser	(NSY)
CBS1483_Sc04_polished_pilon	584361	C	G	0.3333333333333333	gene	YDR069C	DOA4	Ubiquitin carboxyl-terminal hydrolase 4 (Saccharomyces cerevisiae (strain ATCC 204508 / S288c)),trans_orient				936	agG-agC	Arg-312-Ser	(NSY)
CBS1483_Sc04_polished_pilon	584732	C	T	0.38414634146341464	gene	YDR069C	DOA4	Ubiquitin carboxyl-terminal hydrolase 4 (Saccharomyces cerevisiae (strain ATCC 204508 / S288c)),trans_orient				565	Gct-Act	Ala-189-Thr	(NSY)
CBS1483_Sc04_polished_pilon	584966	C	T	0.418848167539267	gene	YDR069C	DOA4	Ubiquitin carboxyl-terminal hydrolase 4 (Saccharomyces cerevisiae (strain ATCC 204508 / S288c)),trans_orient				331	Gat-Aat	Asp-111-Asn	(NSY)
CBS1483_Sc04_polished_pilon	588789	G	A	0.26	gene	YDR072C	IPT1	Inositolphosphotransferase 1 (Saccharomyces cerevisiae (strain ATCC 204508 / S288c)),trans_orient				158	aCa-aTa	Thr-53-Ile	(NSY)
CBS1483_Sc04_polished_pilon	604163	A	G	0.3271604938271605	gene	YDR080W	VPS41	Vacuolar protein sorting-associated protein 41 (Saccharomyces cerevisiae (strain ATCC 204508 / S288c)),trans_orient				2632	Aaa-Gaa	Lys-878-Glu	(NSY)
CBS1483_Sc04_polished_pilon	604284	T	C	0.3333333333333333	gene	YDR080W	VPS41	Vacuolar protein sorting-associated protein 41 (Saccharomyces cerevisiae (strain ATCC 204508 / S288c)),trans_orient				2753	aTc-aCc	Ile-918-Thr	(NSY)
CBS1483_Sc04_polished_pilon	608479	A	G	0.3006535947712418	gene	YDR082W	STN1	Protein STN1 (Saccharomyces cerevisiae (strain ATCC 204508 / S288c)),trans_orient				526	Aac-Gac	Asn-176-Asp	(NSY)
CBS1483_Sc04_polished_pilon	608740	T	C	0.28378378378378377	gene	YDR082W	STN1	Protein STN1 (Saccharomyces cerevisiae (strain ATCC 204508 / S288c)),trans_orient				787	Tcc-Ccc	Ser-263-Pro	(NSY)
CBS1483_Sc04_polished_pilon	608795	C	T	0.2972972972972973	gene	YDR082W	STN1	Protein STN1 (Saccharomyces cerevisiae (strain ATCC 204508 / S288c)),trans_orient				842	tCg-tTg	Ser-281-Leu	(NSY)
CBS1483_Sc04_polished_pilon	608800	C	T	0.2967032967032967	gene	YDR082W	STN1	Protein STN1 (Saccharomyces cerevisiae (strain ATCC 204508 / S288c)),trans_orient				847	Cca-Tca	Pro-283-Ser	(NSY)
CBS1483_Sc04_polished_pilon	609097	T	A	0.2752808988764045	gene	YDR082W	STN1	Protein STN1 (Saccharomyces cerevisiae (strain ATCC 204508 / S288c)),trans_orient				1144	Tgc-Agc	Cys-382-Ser	(NSY)
CBS1483_Sc04_polished_pilon	609191	T	C	0.28484848484848485	gene	YDR082W	STN1	Protein STN1 (Saccharomyces cerevisiae (strain ATCC 204508 / S288c)),trans_orient				1238	tTa-tCa	Leu-413-Ser	(NSY)
CBS1483_Sc04_polished_pilon	609681	G	T	0.2878787878787879	gene	YDR083W	RRP8	Ribosomal RNA-processing protein 8 (Saccharomyces cerevisiae (strain ATCC 204508 / S288c)),trans_orient				99	aaG-aaT	Lys-33-Asn	(NSY)
CBS1483_Sc04_polished_pilon	609763	G	C	0.2645161290322581	gene	YDR083W	RRP8	Ribosomal RNA-processing protein 8 (Saccharomyces cerevisiae (strain ATCC 204508 / S288c)),trans_orient				181	Gct-Cct	Ala-61-Pro	(NSY)
CBS1483_Sc04_polished_pilon	609833	A	G	0.3854748603351955	gene	YDR083W	RRP8	Ribosomal RNA-processing protein 8 (Saccharomyces cerevisiae (strain ATCC 204508 / S288c)),trans_orient				251	aAc-aGc	Asn-84-Ser	(NSY)
CBS1483_Sc04_polished_pilon	611030	C	T	0.3724137931034483	gene	YDR084C	TVP23	Golgi apparatus membrane protein TVP23 (Saccharomyces cerevisiae (strain ATCC 204508 / S288c)),trans_orient				485	aGt-aAt	Ser-162-Asn	(NSY)
CBS1483_Sc04_polished_pilon	611871	T	A	0.31210191082802546	gene	YDR085C	AFR1	Protein AFR1 (Saccharomyces cerevisiae (strain ATCC 204508 / S288c)),trans_orient				1790	gAa-gTa	Glu-597-Val	(NSY)
CBS1483_Sc04_polished_pilon	612371	A	C	0.33548387096774196	gene	YDR085C	AFR1	Protein AFR1 (Saccharomyces cerevisiae (strain ATCC 204508 / S288c)),trans_orient				1290	gaT-gaG	Asp-430-Glu	(NSY)
CBS1483_Sc04_polished_pilon	612450	G	A	0.325	gene	YDR085C	AFR1	Protein AFR1 (Saccharomyces cerevisiae (strain ATCC 204508 / S288c)),trans_orient				1211	tCg-tTg	Ser-404-Leu	(NSY)
CBS1483_Sc04_polished_pilon	612570	C	T	0.33587786259541985	gene	YDR085C	AFR1	Protein AFR1 (Saccharomyces cerevisiae (strain ATCC 204508 / S288c)),trans_orient				1091	aGt-aAt	Ser-364-Asn	(NSY)
CBS1483_Sc04_polished_pilon	612605	T	C	0.3333333333333333	gene	YDR085C	AFR1	Protein AFR1 (Saccharomyces cerevisiae (strain ATCC 204508 / S288c)),trans_orient				1056	atA-atG	Ile-352-Met	(NSY)
CBS1483_Sc04_polished_pilon	612753	G	A	0.3223684210526316	gene	YDR085C	AFR1	Protein AFR1 (Saccharomyces cerevisiae (strain ATCC 204508 / S288c)),trans_orient				908	cCg-cTg	Pro-303-Leu	(NSY)
CBS1483_Sc04_polished_pilon	613114	G	T	0.36645962732919257	gene	YDR085C	AFR1	Protein AFR1 (Saccharomyces cerevisiae (strain ATCC 204508 / S288c)),trans_orient				547	Cat-Aat	His-183-Asn	(NSY)
CBS1483_Sc04_polished_pilon	619940	G	A	0.3870967741935484	gene	YDR089W		Uncharacterized protein YDR089W (Saccharomyces cerevisiae (strain ATCC 204508 / S288c)),trans_orient				328	Gct-Act	Ala-110-Thr	(NSY)
CBS1483_Sc04_polished_pilon	621744	A	G	0.3767123287671233	gene	YDR089W		Uncharacterized protein YDR089W (Saccharomyces cerevisiae (strain ATCC 204508 / S288c)),trans_orient				2132	gAt-gGt	Asp-711-Gly	(NSY)
CBS1483_Sc04_polished_pilon	625132	C	G	0.3333333333333333	gene	YDR091C	RLI1	Translation initiation factor RLI1 (Saccharomyces cerevisiae (strain ATCC 204508 / S288c)),trans_orient				904	Ggt-Cgt	Gly-302-Arg	(NSY)
CBS1483_Sc04_polished_pilon	628794	A	G	0.3717948717948718	gene	YDR093W	DNF2	Phospholipid-transporting ATPase DNF2 (Saccharomyces cerevisiae (strain ATCC 204508 / S288c)),trans_orient				148	Ata-Gta	Ile-50-Val	(NSY)
CBS1483_Sc04_polished_pilon	628902	G	A	0.445859872611465	gene	YDR093W	DNF2	Phospholipid-transporting ATPase DNF2 (Saccharomyces cerevisiae (strain ATCC 204508 / S288c)),trans_orient				256	Gac-Aac	Asp-86-Asn	(NSY)
CBS1483_Sc04_polished_pilon	629215	C	A	0.375	gene	YDR093W	DNF2	Phospholipid-transporting ATPase DNF2 (Saccharomyces cerevisiae (strain ATCC 204508 / S288c)),trans_orient				569	gCa-gAa	Ala-190-Glu	(NSY)
CBS1483_Sc04_polished_pilon	629794	T	C	0.30939226519337015	gene	YDR093W	DNF2	Phospholipid-transporting ATPase DNF2 (Saccharomyces cerevisiae (strain ATCC 204508 / S288c)),trans_orient				1148	cTa-cCa	Leu-383-Pro	(NSY)
CBS1483_Sc04_polished_pilon	630867	G	C	0.3431952662721893	gene	YDR093W	DNF2	Phospholipid-transporting ATPase DNF2 (Saccharomyces cerevisiae (strain ATCC 204508 / S288c)),trans_orient				2221	Gca-Cca	Ala-741-Pro	(NSY)
CBS1483_Sc04_polished_pilon	630948	G	A	0.3592814371257485	gene	YDR093W	DNF2	Phospholipid-transporting ATPase DNF2 (Saccharomyces cerevisiae (strain ATCC 204508 / S288c)),trans_orient				2302	Ggg-Agg	Gly-768-Arg	(NSY)
CBS1483_Sc04_polished_pilon	631149	C	A	0.3248407643312102	gene	YDR093W	DNF2	Phospholipid-transporting ATPase DNF2 (Saccharomyces cerevisiae (strain ATCC 204508 / S288c)),trans_orient				2503	Caa-Aaa	Gln-835-Lys	(NSY)
CBS1483_Sc04_polished_pilon	631364	C	G	0.3006993006993007	gene	YDR093W	DNF2	Phospholipid-transporting ATPase DNF2 (Saccharomyces cerevisiae (strain ATCC 204508 / S288c)),trans_orient				2718	aaC-aaG	Asn-906-Lys	(NSY)
CBS1483_Sc04_polished_pilon	634571	T	C	0.4304635761589404	gene	YDR096W	GIS1	Transcriptional activator/repressor GIS1 (Saccharomyces cerevisiae (strain ATCC 204508 / S288c)),trans_orient				68	gTa-gCa	Val-23-Ala	(NSY)
CBS1483_Sc04_polished_pilon	634576	T	C	0.41830065359477125	gene	YDR096W	GIS1	Transcriptional activator/repressor GIS1 (Saccharomyces cerevisiae (strain ATCC 204508 / S288c)),trans_orient				73	Ttc-Ctc	Phe-25-Leu	(NSY)
CBS1483_Sc04_polished_pilon	634585	T	C	0.391025641025641	gene	YDR096W	GIS1	Transcriptional activator/repressor GIS1 (Saccharomyces cerevisiae (strain ATCC 204508 / S288c)),trans_orient				82	Ttc-Ctc	Phe-28-Leu	(NSY)
CBS1483_Sc04_polished_pilon	634622	A	G	0.3137254901960784	gene	YDR096W	GIS1	Transcriptional activator/repressor GIS1 (Saccharomyces cerevisiae (strain ATCC 204508 / S288c)),trans_orient				119	gAt-gGt	Asp-40-Gly	(NSY)
CBS1483_Sc04_polished_pilon	634765	G	A	0.3356643356643357	gene	YDR096W	GIS1	Transcriptional activator/repressor GIS1 (Saccharomyces cerevisiae (strain ATCC 204508 / S288c)),trans_orient				262	Ggc-Agc	Gly-88-Ser	(NSY)
CBS1483_Sc04_polished_pilon	634831	G	C	0.3873239436619718	gene	YDR096W	GIS1	Transcriptional activator/repressor GIS1 (Saccharomyces cerevisiae (strain ATCC 204508 / S288c)),trans_orient				328	Gta-Cta	Val-110-Leu	(NSY)
CBS1483_Sc04_polished_pilon	634855	G	T	0.391025641025641	gene	YDR096W	GIS1	Transcriptional activator/repressor GIS1 (Saccharomyces cerevisiae (strain ATCC 204508 / S288c)),trans_orient				352	Gat-Tat	Asp-118-Tyr	(NSY)
CBS1483_Sc04_polished_pilon	634861	A	T	0.4	gene	YDR096W	GIS1	Transcriptional activator/repressor GIS1 (Saccharomyces cerevisiae (strain ATCC 204508 / S288c)),trans_orient				358	Aat-Tat	Asn-120-Tyr	(NSY)
CBS1483_Sc04_polished_pilon	635080	G	C	0.3395061728395062	gene	YDR096W	GIS1	Transcriptional activator/repressor GIS1 (Saccharomyces cerevisiae (strain ATCC 204508 / S288c)),trans_orient				577	Gtt-Ctt	Val-193-Leu	(NSY)
CBS1483_Sc04_polished_pilon	635213	G	A	0.3674698795180723	gene	YDR096W	GIS1	Transcriptional activator/repressor GIS1 (Saccharomyces cerevisiae (strain ATCC 204508 / S288c)),trans_orient				710	aGa-aAa	Arg-237-Lys	(NSY)
CBS1483_Sc04_polished_pilon	636443	G	A	0.3092105263157895	gene	YDR096W	GIS1	Transcriptional activator/repressor GIS1 (Saccharomyces cerevisiae (strain ATCC 204508 / S288c)),trans_orient				1940	aGt-aAt	Ser-647-Asn	(NSY)
CBS1483_Sc04_polished_pilon	636588	C	G	0.3933333333333333	gene	YDR096W	GIS1	Transcriptional activator/repressor GIS1 (Saccharomyces cerevisiae (strain ATCC 204508 / S288c)),trans_orient				2085	aaC-aaG	Asn-695-Lys	(NSY)
CBS1483_Sc04_polished_pilon	640967	G	A	0.29878048780487804	gene	YDR097C	MSH6	DNA mismatch repair protein MSH6 (Saccharomyces cerevisiae (strain ATCC 204508 / S288c)),trans_orient				236	gCa-gTa	Ala-79-Val	(NSY)
CBS1483_Sc04_polished_pilon	641160	T	C	0.33146067415730335	gene	YDR097C	MSH6	DNA mismatch repair protein MSH6 (Saccharomyces cerevisiae (strain ATCC 204508 / S288c)),trans_orient				43	Aaa-Gaa	Lys-15-Glu	(NSY)
CBS1483_Sc04_polished_pilon	658435	C	G	0.3197278911564626	gene	YDR105C	TMS1	Membrane protein TMS1 (Saccharomyces cerevisiae (strain ATCC 204508 / S288c)),trans_orient				103	Gta-Cta	Val-35-Leu	(NSY)
CBS1483_Sc04_polished_pilon	660952	A	G	0.3419354838709677	gene	YDR107C	TMN2	Transmembrane 9 superfamily member 2 (Saccharomyces cerevisiae (strain ATCC 204508 / S288c)),trans_orient				506	gTg-gCg	Val-169-Ala	(NSY)
CBS1483_Sc04_polished_pilon	664624	T	A	0.294478527607362	gene	YDR108W	TRS85	Trafficking protein particle complex III-specific subunit 85 (Saccharomyces cerevisiae (strain ATCC 204508 / S288c)),trans_orient				1927	Tgt-Agt	Cys-643-Ser	(NSY)
CBS1483_Sc04_polished_pilon	665121	C	G	0.30434782608695654	gene	YDR109C		Uncharacterized sugar kinase YDR109C (Saccharomyces cerevisiae (strain ATCC 204508 / S288c)),trans_orient				1925	aGa-aCa	Arg-642-Thr	(NSY)
CBS1483_Sc04_polished_pilon	665356	T	C	0.3096774193548387	gene	YDR109C		Uncharacterized sugar kinase YDR109C (Saccharomyces cerevisiae (strain ATCC 204508 / S288c)),trans_orient				1690	Acg-Gcg	Thr-564-Ala	(NSY)
CBS1483_Sc04_polished_pilon	665362	T	C	0.30718954248366015	gene	YDR109C		Uncharacterized sugar kinase YDR109C (Saccharomyces cerevisiae (strain ATCC 204508 / S288c)),trans_orient				1684	Aca-Gca	Thr-562-Ala	(NSY)
CBS1483_Sc04_polished_pilon	665370	G	A	0.31543624161073824	gene	YDR109C		Uncharacterized sugar kinase YDR109C (Saccharomyces cerevisiae (strain ATCC 204508 / S288c)),trans_orient				1676	tCt-tTt	Ser-559-Phe	(NSY)
CBS1483_Sc04_polished_pilon	665845	C	A	0.3008130081300813	gene	YDR109C		Uncharacterized sugar kinase YDR109C (Saccharomyces cerevisiae (strain ATCC 204508 / S288c)),trans_orient				1201	Gtg-Ttg	Val-401-Leu	(NSY)
CBS1483_Sc04_polished_pilon	665863	T	G	0.31666666666666665	gene	YDR109C		Uncharacterized sugar kinase YDR109C (Saccharomyces cerevisiae (strain ATCC 204508 / S288c)),trans_orient				1183	Atg-Ctg	Met-395-Leu	(NSY)
CBS1483_Sc04_polished_pilon	674792	C	T	0.36075949367088606	gene	YDR116C	MRPL1	54S ribosomal protein L1, mitochondrial (Saccharomyces cerevisiae (strain ATCC 204508 / S288c)),trans_orient				167	aGa-aAa	Arg-56-Lys	(NSY)
CBS1483_Sc04_polished_pilon	674897	G	A	0.41818181818181815	gene	YDR116C	MRPL1	54S ribosomal protein L1, mitochondrial (Saccharomyces cerevisiae (strain ATCC 204508 / S288c)),trans_orient				62	tCt-tTt	Ser-21-Phe	(NSY)
CBS1483_Sc04_polished_pilon	674901	C	A	0.40588235294117647	gene	YDR116C	MRPL1	54S ribosomal protein L1, mitochondrial (Saccharomyces cerevisiae (strain ATCC 204508 / S288c)),trans_orient				58	Gtt-Ttt	Val-20-Phe	(NSY)
CBS1483_Sc04_polished_pilon	675999	T	C	0.26229508196721313	gene	YDR117C	TMA64	Translation machinery-associated protein 64 (Saccharomyces cerevisiae (strain ATCC 204508 / S288c)),trans_orient				1021	Acc-Gcc	Thr-341-Ala	(NSY)
CBS1483_Sc04_polished_pilon	676370	G	A	0.31843575418994413	gene	YDR117C	TMA64	Translation machinery-associated protein 64 (Saccharomyces cerevisiae (strain ATCC 204508 / S288c)),trans_orient				650	gCa-gTa	Ala-217-Val	(NSY)
CBS1483_Sc04_polished_pilon	676467	T	A	0.3333333333333333	gene	YDR117C	TMA64	Translation machinery-associated protein 64 (Saccharomyces cerevisiae (strain ATCC 204508 / S288c)),trans_orient				553	Att-Ttt	Ile-185-Phe	(NSY)
CBS1483_Sc04_polished_pilon	676518	A	G	0.3333333333333333	gene	YDR117C	TMA64	Translation machinery-associated protein 64 (Saccharomyces cerevisiae (strain ATCC 204508 / S288c)),trans_orient				502	Tat-Cat	Tyr-168-His	(NSY)
CBS1483_Sc04_polished_pilon	676565	T	A	0.2839506172839506	gene	YDR117C	TMA64	Translation machinery-associated protein 64 (Saccharomyces cerevisiae (strain ATCC 204508 / S288c)),trans_orient				455	tAt-tTt	Tyr-152-Phe	(NSY)
CBS1483_Sc04_polished_pilon	680311	T	A	0.3108108108108108	gene	YDR119W	VBA4	Vacuolar basic amino acid transporter 4 (Saccharomyces cerevisiae (strain ATCC 204508 / S288c)),trans_orient				709	Tca-Aca	Ser-237-Thr	(NSY)
CBS1483_Sc04_polished_pilon	683077	C	A	0.33532934131736525	gene	YDR120C	TRM1	tRNA (guanine(26)-N(2))-dimethyltransferase, mitochondrial (Saccharomyces cerevisiae (strain ATCC 204508 / S288c)),trans_orient				1559	aGt-aTt	Ser-520-Ile	(NSY)
CBS1483_Sc04_polished_pilon	685407	C	G	0.3125	gene	YDR121W	DPB4	DNA polymerase epsilon subunit D (Saccharomyces cerevisiae (strain ATCC 204508 / S288c)),trans_orient				451	Ccc-Gcc	Pro-151-Ala	(NSY)
CBS1483_Sc04_polished_pilon	686860	T	G	0.32972972972972975	gene	YDR122W	KIN1	Serine/threonine protein kinase KIN1 (Saccharomyces cerevisiae (strain ATCC 204508 / S288c)),trans_orient				784	Tct-Gct	Ser-262-Ala	(NSY)
CBS1483_Sc04_polished_pilon	692656	A	G	0.3316582914572864	gene	YDR124W		Uncharacterized protein YDR124W (Saccharomyces cerevisiae (strain ATCC 204508 / S288c)),trans_orient				965	gAt-gGt	Asp-322-Gly	(NSY)
CBS1483_Sc04_polished_pilon	693490	C	T	0.3448275862068966	gene	YDR125C	ECM18	Protein ECM18 (Saccharomyces cerevisiae (strain ATCC 204508 / S288c)),trans_orient				646	Gac-Aac	Asp-216-Asn	(NSY)
CBS1483_Sc04_polished_pilon	693867	C	T	0.3163841807909605	gene	YDR125C	ECM18	Protein ECM18 (Saccharomyces cerevisiae (strain ATCC 204508 / S288c)),trans_orient				269	cGg-cAg	Arg-90-Gln	(NSY)
CBS1483_Sc04_polished_pilon	693975	C	T	0.32222222222222224	gene	YDR125C	ECM18	Protein ECM18 (Saccharomyces cerevisiae (strain ATCC 204508 / S288c)),trans_orient				161	aGg-aAg	Arg-54-Lys	(NSY)
CBS1483_Sc04_polished_pilon	696000	G	A	0.3620689655172414	gene	YDR127W	ARO1	Pentafunctional AROM polypeptide (Saccharomyces cerevisiae (strain ATCC 204508 / S288c)),trans_orient				140	aGt-aAt	Ser-47-Asn	(NSY)
CBS1483_Sc04_polished_pilon	699335	C	T	0.38202247191011235	gene	YDR127W	ARO1	Pentafunctional AROM polypeptide (Saccharomyces cerevisiae (strain ATCC 204508 / S288c)),trans_orient				3475	Cac-Tac	His-1159-Tyr	(NSY)
CBS1483_Sc04_polished_pilon	699759	A	C	0.42953020134228187	gene	YDR127W	ARO1	Pentafunctional AROM polypeptide (Saccharomyces cerevisiae (strain ATCC 204508 / S288c)),trans_orient				3899	tAt-tCt	Tyr-1300-Ser	(NSY)
CBS1483_Sc04_polished_pilon	699891	A	G	0.3353658536585366	gene	YDR127W	ARO1	Pentafunctional AROM polypeptide (Saccharomyces cerevisiae (strain ATCC 204508 / S288c)),trans_orient				4031	gAa-gGa	Glu-1344-Gly	(NSY)
CBS1483_Sc04_polished_pilon	701224	C	T	0.3475609756097561	gene	YDR128W	MTC5	Maintenance of telomere capping protein 5 (Saccharomyces cerevisiae (strain ATCC 204508 / S288c)),trans_orient				301	Cct-Tct	Pro-101-Ser	(NSY)
CBS1483_Sc04_polished_pilon	702689	C	T	0.28205128205128205	gene	YDR128W	MTC5	Maintenance of telomere capping protein 5 (Saccharomyces cerevisiae (strain ATCC 204508 / S288c)),trans_orient				1766	aCa-aTa	Thr-589-Ile	(NSY)
CBS1483_Sc04_polished_pilon	703588	G	A	0.28888888888888886	gene	YDR128W	MTC5	Maintenance of telomere capping protein 5 (Saccharomyces cerevisiae (strain ATCC 204508 / S288c)),trans_orient				2665	Gga-Aga	Gly-889-Arg	(NSY)
CBS1483_Sc04_polished_pilon	704299	T	A	0.3312883435582822	gene	YDR128W	MTC5	Maintenance of telomere capping protein 5 (Saccharomyces cerevisiae (strain ATCC 204508 / S288c)),trans_orient				3376	Tta-Ata	Leu-1126-Ile	(NSY)
CBS1483_Sc04_polished_pilon	706372	G	A	0.3333333333333333	gene	YDR129C	SAC6	Fimbrin (Saccharomyces cerevisiae (strain ATCC 204508 / S288c)),trans_orient				272	gCt-gTt	Ala-91-Val	(NSY)
CBS1483_Sc04_polished_pilon	706468	A	G	0.29213483146067415	gene	YDR129C	SAC6	Fimbrin (Saccharomyces cerevisiae (strain ATCC 204508 / S288c)),trans_orient				176	aTc-aCc	Ile-59-Thr	(NSY)
CBS1483_Sc04_polished_pilon	706523	T	C	0.31137724550898205	gene	YDR129C	SAC6	Fimbrin (Saccharomyces cerevisiae (strain ATCC 204508 / S288c)),trans_orient				121	Act-Gct	Thr-41-Ala	(NSY)
CBS1483_Sc04_polished_pilon	707961	T	C	0.34972677595628415	gene	YDR130C	FIN1	Filament protein FIN1 (Saccharomyces cerevisiae (strain ATCC 204508 / S288c)),trans_orient				39	atA-atG	Ile-13-Met	(NSY)
CBS1483_Sc04_polished_pilon	709562	C	A	0.3167701863354037	gene	YDR131C		F-box protein YDR131C (Saccharomyces cerevisiae (strain ATCC 204508 / S288c)),trans_orient				274	Gtg-Ttg	Val-92-Leu	(NSY)
CBS1483_Sc04_polished_pilon	710327	T	C	0.2967032967032967	gene	YDR132C		Uncharacterized protein YDR132C (Saccharomyces cerevisiae (strain ATCC 204508 / S288c)),trans_orient				422	aAa-aGa	Lys-141-Arg	(NSY)
CBS1483_Sc04_polished_pilon	717182	T	C	0.328042328042328	gene	YDR135C	YCF1	Metal resistance protein YCF1 (Saccharomyces cerevisiae (strain ATCC 204508 / S288c)),trans_orient				1738	Att-Gtt	Ile-580-Val	(NSY)
CBS1483_Sc04_polished_pilon	732010	A	T	0.3051948051948052	gene	YDR142C	PEX7	Peroxisomal targeting signal 2 receptor (Saccharomyces cerevisiae (strain ATCC 204508 / S288c)),trans_orient				960	aaT-aaA	Asn-320-Lys	(NSY)
CBS1483_Sc04_polished_pilon	1016610	A	C	0.31683168316831684	gene	YDR292C	SRP101	Signal recognition particle receptor subunit alpha homolog (Saccharomyces cerevisiae (strain ATCC 204508 / S288c)),trans_orient				870	agT-agG	Ser-290-Arg	(NSY)
CBS1483_Sc04_polished_pilon	1408295	T	A	0.3526570048309179	gene	YDR505C	PSP1	Protein PSP1 (Saccharomyces cerevisiae (strain ATCC 204508 / S288c)),trans_orient				2144	gAc-gTc	Asp-715-Val	(NSY)
CBS1483_Sc04_polished_pilon	1450590	T	C	0.3299492385786802	gene	YDR532C	KRE28	Spindle pole body component KRE28 (Saccharomyces cerevisiae (strain ATCC 204508 / S288c)),trans_orient				404	aAa-aGa	Lys-135-Arg	(NSY)
CBS1483_Sc05_polished_pilon	223466	G	T	0.3007518796992481	gene	YER035W	EDC2	Enhancer of mRNA-decapping protein 2 (Saccharomyces cerevisiae (strain ATCC 204508 / S288c)),trans_orient				247	Gtc-Ttc	Val-83-Phe	(NSY)
CBS1483_Sc05_polished_pilon	438012	A	T	0.34831460674157305	gene	YER132C	PMD1	Negative regulator of sporulation PMD1 (Saccharomyces cerevisiae (strain ATCC 204508 / S288c)),trans_orient				1981	Tcc-Acc	Ser-661-Thr	(NSY)
CBS1483_Sc08_polished_pilon	29053	T	C	0.3870967741935484	gene	YHL034C	SBP1	Single-stranded nucleic acid-binding protein (Saccharomyces cerevisiae (strain ATCC 204508 / S288c)),trans_orient				788	gAt-gGt	Asp-263-Gly	(NSY)
CBS1483_Sc08_polished_pilon	33441	A	G	0.40344827586206894	gene	YHL032C	GUT1	Glycerol kinase (Saccharomyces cerevisiae (strain ATCC 204508 / S288c)),trans_orient				722	aTg-aCg	Met-241-Thr	(NSY)
CBS1483_Sc08_polished_pilon	33555	G	A	0.4066390041493776	gene	YHL032C	GUT1	Glycerol kinase (Saccharomyces cerevisiae (strain ATCC 204508 / S288c)),trans_orient				608	tCg-tTg	Ser-203-Leu	(NSY)
CBS1483_Sc08_polished_pilon	33955	C	T	0.3713235294117647	gene	YHL032C	GUT1	Glycerol kinase (Saccharomyces cerevisiae (strain ATCC 204508 / S288c)),trans_orient				208	Ggt-Agt	Gly-70-Ser	(NSY)
CBS1483_Sc08_polished_pilon	36521	C	A	0.41338582677165353	gene	YHL030W	ECM29	Proteasome component ECM29 (Saccharomyces cerevisiae (strain ATCC 204508 / S288c)),trans_orient				272	cCg-cAg	Pro-91-Gln	(NSY)
CBS1483_Sc08_polished_pilon	36563	A	G	0.39925373134328357	gene	YHL030W	ECM29	Proteasome component ECM29 (Saccharomyces cerevisiae (strain ATCC 204508 / S288c)),trans_orient				314	cAt-cGt	His-105-Arg	(NSY)
CBS1483_Sc08_polished_pilon	37229	C	T	0.3866279069767442	gene	YHL030W	ECM29	Proteasome component ECM29 (Saccharomyces cerevisiae (strain ATCC 204508 / S288c)),trans_orient				980	tCt-tTt	Ser-327-Phe	(NSY)
CBS1483_Sc08_polished_pilon	38627	C	T	0.41414141414141414	gene	YHL030W	ECM29	Proteasome component ECM29 (Saccharomyces cerevisiae (strain ATCC 204508 / S288c)),trans_orient				2266	Ctc-Ttc	Leu-756-Phe	(NSY)
CBS1483_Sc08_polished_pilon	38679	C	T	0.42507645259938837	gene	YHL030W	ECM29	Proteasome component ECM29 (Saccharomyces cerevisiae (strain ATCC 204508 / S288c)),trans_orient				2318	aCa-aTa	Thr-773-Ile	(NSY)
CBS1483_Sc08_polished_pilon	38693	C	T	0.4367469879518072	gene	YHL030W	ECM29	Proteasome component ECM29 (Saccharomyces cerevisiae (strain ATCC 204508 / S288c)),trans_orient				2332	Ctt-Ttt	Leu-778-Phe	(NSY)
CBS1483_Sc08_polished_pilon	38990	A	G	0.3630573248407643	gene	YHL030W	ECM29	Proteasome component ECM29 (Saccharomyces cerevisiae (strain ATCC 204508 / S288c)),trans_orient				2629	Atc-Gtc	Ile-877-Val	(NSY)
CBS1483_Sc08_polished_pilon	40710	G	A	0.3987538940809969	gene	YHL030W	ECM29	Proteasome component ECM29 (Saccharomyces cerevisiae (strain ATCC 204508 / S288c)),trans_orient				1376	aGt-aAt	Ser-459-Asn	(NSY)
CBS1483_Sc08_polished_pilon	40840	G	C	0.3786407766990291	gene	YHL030W	ECM29	Proteasome component ECM29 (Saccharomyces cerevisiae (strain ATCC 204508 / S288c)),trans_orient				1438	Gtt-Ctt	Val-480-Leu	(NSY)
CBS1483_Sc08_polished_pilon	40990	A	G	0.41009463722397477	gene	YHL030W	ECM29	Proteasome component ECM29 (Saccharomyces cerevisiae (strain ATCC 204508 / S288c)),trans_orient				1588	Att-Gtt	Ile-530-Val	(NSY)
CBS1483_Sc08_polished_pilon	43371	A	G	0.3458904109589041	gene	YHL029C	OCA5	Oxidant-induced cell-cycle arrest protein 5 (Saccharomyces cerevisiae (strain ATCC 204508 / S288c)),trans_orient				338	aTt-aCt	Ile-113-Thr	(NSY)
CBS1483_Sc08_polished_pilon	47071	C	G	0.4106583072100313	gene	YHL027W	RIM101	pH-response transcription factor pacC/RIM101 (Saccharomyces cerevisiae (strain ATCC 204508 / S288c)),trans_orient				197	gCc-gGc	Ala-66-Gly	(NSY)
CBS1483_Sc08_polished_pilon	47700	C	G	0.41603053435114506	gene	YHL027W	RIM101	pH-response transcription factor pacC/RIM101 (Saccharomyces cerevisiae (strain ATCC 204508 / S288c)),trans_orient				746	gCt-gGt	Ala-249-Gly	(NSY)
CBS1483_Sc08_polished_pilon	47946	G	A	0.4128787878787879	gene	YHL027W	RIM101	pH-response transcription factor pacC/RIM101 (Saccharomyces cerevisiae (strain ATCC 204508 / S288c)),trans_orient				992	cGg-cAg	Arg-331-Gln	(NSY)
CBS1483_Sc08_polished_pilon	48182	G	A	0.3745173745173745	gene	YHL027W	RIM101	pH-response transcription factor pacC/RIM101 (Saccharomyces cerevisiae (strain ATCC 204508 / S288c)),trans_orient				1228	Gca-Aca	Ala-410-Thr	(NSY)
CBS1483_Sc08_polished_pilon	48380	C	G	0.4122137404580153	gene	YHL027W	RIM101	pH-response transcription factor pacC/RIM101 (Saccharomyces cerevisiae (strain ATCC 204508 / S288c)),trans_orient				1426	Cta-Gta	Leu-476-Val	(NSY)
CBS1483_Sc08_polished_pilon	48429	G	A	0.38782051282051283	gene	YHL027W	RIM101	pH-response transcription factor pacC/RIM101 (Saccharomyces cerevisiae (strain ATCC 204508 / S288c)),trans_orient				1475	gGa-gAa	Gly-492-Glu	(NSY)
CBS1483_Sc08_polished_pilon	49531	C	T	0.4101694915254237	gene	YHL026C		Uncharacterized protein YHL026C (Saccharomyces cerevisiae (strain ATCC 204508 / S288c)),trans_orient				397	Gaa-Aaa	Glu-133-Lys	(NSY)
CBS1483_Sc08_polished_pilon	52593	C	T	0.4336917562724014	gene	YHL024W	RIM4	Meiotic activator RIM4 (Saccharomyces cerevisiae (strain ATCC 204508 / S288c)),trans_orient				136	Cac-Tac	His-46-Tyr	(NSY)
CBS1483_Sc08_polished_pilon	52897	G	A	0.3685800604229607	gene	YHL024W	RIM4	Meiotic activator RIM4 (Saccharomyces cerevisiae (strain ATCC 204508 / S288c)),trans_orient				440	gGt-gAt	Gly-147-Asp	(NSY)
CBS1483_Sc08_polished_pilon	54413	G	A	0.40441176470588236	gene	YHL024W	RIM4	Meiotic activator RIM4 (Saccharomyces cerevisiae (strain ATCC 204508 / S288c)),trans_orient				1933	Gtg-Atg	Val-645-Met	(NSY)
CBS1483_Sc08_polished_pilon	55857	A	T	0.3933333333333333	gene	YHL023C	NPR3	Nitrogen permease regulator 3 (Saccharomyces cerevisiae (strain ATCC 204508 / S288c)),trans_orient				28	Ttc-Atc	Phe-10-Ile	(NSY)
CBS1483_Sc08_polished_pilon	57564	G	A	0.3696969696969697	gene	YHL023C	NPR3	Nitrogen permease regulator 3 (Saccharomyces cerevisiae (strain ATCC 204508 / S288c)),trans_orient				770	tCa-aTa	Ser-257-Ile	(NSY)
CBS1483_Sc08_polished_pilon	57565	A	T	0.3708206686930091	gene	YHL023C	NPR3	Nitrogen permease regulator 3 (Saccharomyces cerevisiae (strain ATCC 204508 / S288c)),trans_orient				769	Tca-Ata	Ser-257-Ile	(NSY)
CBS1483_Sc08_polished_pilon	58125	C	A	0.39664804469273746	gene	YHL023C	NPR3	Nitrogen permease regulator 3 (Saccharomyces cerevisiae (strain ATCC 204508 / S288c)),trans_orient				209	gGc-gTc	Gly-70-Val	(NSY)
CBS1483_Sc08_polished_pilon	58731	T	A	0.40615384615384614	gene	YHL022C	SPO11	Meiosis-specific protein SPO11 (Saccharomyces cerevisiae (strain ATCC 204508 / S288c)),trans_orient				510	ttA-ttT	Leu-170-Phe	(NSY)
CBS1483_Sc08_polished_pilon	58802	C	T	0.4214046822742475	gene	YHL022C	SPO11	Meiosis-specific protein SPO11 (Saccharomyces cerevisiae (strain ATCC 204508 / S288c)),trans_orient				439	Gtc-Atc	Val-147-Ile	(NSY)
CBS1483_Sc08_polished_pilon	58921	T	A	0.4115755627009646	gene	YHL022C	SPO11	Meiosis-specific protein SPO11 (Saccharomyces cerevisiae (strain ATCC 204508 / S288c)),trans_orient				320	cAt-cTt	His-107-Leu	(NSY)
CBS1483_Sc08_polished_pilon	61482	A	T	0.41295546558704455	gene	YHL021C	AIM17	Probable oxidoreductase AIM17 (Saccharomyces cerevisiae (strain ATCC 204508 / S288c)),trans_orient				134	gTt-gAt	Val-45-Asp	(NSY)
CBS1483_Sc08_polished_pilon	62317	T	A	0.3496932515337423	gene	YHL020C	OPI1	Transcriptional repressor OPI1 (Saccharomyces cerevisiae (strain ATCC 204508 / S288c)),trans_orient				890	cAg-cTg	Gln-297-Leu	(NSY)
CBS1483_Sc08_polished_pilon	63067	T	C	0.39501779359430605	gene	YHL020C	OPI1	Transcriptional repressor OPI1 (Saccharomyces cerevisiae (strain ATCC 204508 / S288c)),trans_orient				140	gAg-gGg	Glu-47-Gly	(NSY)
CBS1483_Sc08_polished_pilon	65536	A	G	0.4022140221402214	gene	YHL018W		Putative pterin-4-alpha-carbinolamine dehydratase (Saccharomyces cerevisiae (strain ATCC 204508 / S288c)),trans_orient				76	Acc-Gcc	Thr-26-Ala	(NSY)
CBS1483_Sc08_polished_pilon	166475	C	T	0.26136363636363635	gene	YHR031C	RRM3	ATP-dependent helicase RRM3 (Saccharomyces cerevisiae (strain ATCC 204508 / S288c)),trans_orient				2122	Gcc-Acc	Ala-708-Thr	(NSY)
CBS1483_Sc08_polished_pilon	176763	G	A	0.2581818181818182	gene	YHR036W	BRL1	Nucleus export protein BRL1 (Saccharomyces cerevisiae (strain ATCC 204508 / S288c)),trans_orient				788	aGa-aAa	Arg-263-Lys	(NSY)
CBS1483_Sc08_polished_pilon	179033	A	G	0.2491103202846975	gene	YHR037W	PUT2	Delta-1-pyrroline-5-carboxylate dehydrogenase, mitochondrial (Saccharomyces cerevisiae (strain ATCC 204508 / S288c)),trans_orient				1426	Aaa-Gaa	Lys-476-Glu	(NSY)
CBS1483_Sc08_polished_pilon	520267	G	A	0.4217687074829932	gene	YIL169C		Putative uncharacterized protein YIL169C (Saccharomyces cerevisiae (strain ATCC 204508 / S288c)),trans_orient				2197	Ggt-Agt	Gly-733-Ser	(NSY)
CBS1483_Sc08_polished_pilon	520271	C	A	0.42758620689655175	gene	YIL169C		Putative uncharacterized protein YIL169C (Saccharomyces cerevisiae (strain ATCC 204508 / S288c)),trans_orient				2201	cCa-cAa	Pro-734-Gln	(NSY)
CBS1483_Sc09_polished_pilon	93507	A	G	0.29850746268656714	gene	YIL132C	CSM2	Chromosome segregation in meiosis protein 2 (Saccharomyces cerevisiae (strain ATCC 204508 / S288c)),trans_orient				188	gTc-gCc	Val-63-Ala	(NSY)
CBS1483_Sc09_polished_pilon	162487	A	C	0.3333333333333333	gene	YIL105C	SLM1	Phosphatidylinositol 4,5-bisphosphate-binding protein SLM1 (Saccharomyces cerevisiae (strain ATCC 204508 / S288c)),trans_orient				213	agT-agG	Ser-71-Arg	(NSY)
CBS1483_Sc09_polished_pilon	200781	C	T	0.3738738738738739	gene	YIL078W	THS1	Threonine--tRNA ligase, cytoplasmic (Saccharomyces cerevisiae (strain ATCC 204508 / S288c)),trans_orient				1114	Cgt-Tgt	Arg-372-Cys	(NSY)
CBS1483_Sc09_polished_pilon	260003	G	A	0.3072916666666667	gene	YIL044C	AGE2	ADP-ribosylation factor GTPase-activating protein effector protein 2 (Saccharomyces cerevisiae (strain ATCC 204508 / S288c)),trans_orient				629	gCt-gTt	Ala-210-Val	(NSY)
CBS1483_Sc09_polished_pilon	293748	G	T	0.3273809523809524	gene	YIL026C	IRR1	Cohesin subunit SCC3 (Saccharomyces cerevisiae (strain ATCC 204508 / S288c)),trans_orient				151	Cct-Act	Pro-51-Thr	(NSY)
CBS1483_Sc09_polished_pilon	293771	T	C	0.3430232558139535	gene	YIL026C	IRR1	Cohesin subunit SCC3 (Saccharomyces cerevisiae (strain ATCC 204508 / S288c)),trans_orient				128	cAt-cGt	His-43-Arg	(NSY)
CBS1483_Sc09_polished_pilon	304261	C	T	0.3496932515337423	gene	YIL017C	VID28	Vacuolar import and degradation protein 28 (Saccharomyces cerevisiae (strain ATCC 204508 / S288c)),trans_orient				2678	aGa-aAa	Arg-893-Lys	(NSY)
CBS1483_Sc09_polished_pilon	305182	T	C	0.31155778894472363	gene	YIL017C	VID28	Vacuolar import and degradation protein 28 (Saccharomyces cerevisiae (strain ATCC 204508 / S288c)),trans_orient				1757	gAt-gGt	Asp-586-Gly	(NSY)
CBS1483_Sc09_polished_pilon	305516	C	T	0.34673366834170855	gene	YIL017C	VID28	Vacuolar import and degradation protein 28 (Saccharomyces cerevisiae (strain ATCC 204508 / S288c)),trans_orient				1423	Gat-Aat	Asp-475-Asn	(NSY)
CBS1483_Sc09_polished_pilon	305552	T	C	0.3163265306122449	gene	YIL017C	VID28	Vacuolar import and degradation protein 28 (Saccharomyces cerevisiae (strain ATCC 204508 / S288c)),trans_orient				1387	Agt-Ggt	Ser-463-Gly	(NSY)
CBS1483_Sc09_polished_pilon	307736	A	G	0.2947976878612717	gene	YIL016W	SNL1	HSP70 co-chaperone SNL1 (Saccharomyces cerevisiae (strain ATCC 204508 / S288c)),trans_orient				310	Atc-Gtc	Ile-104-Val	(NSY)
CBS1483_Sc09_polished_pilon	308490	C	T	0.3048128342245989	gene	YIL015W	BAR1	Barrierpepsin (Saccharomyces cerevisiae (strain ATCC 204508 / S288c)),trans_orient				176	aCa-aTa	Thr-59-Ile	(NSY)
CBS1483_Sc09_polished_pilon	309065	G	A	0.3157894736842105	gene	YIL015W	BAR1	Barrierpepsin (Saccharomyces cerevisiae (strain ATCC 204508 / S288c)),trans_orient				751	Gtc-Atc	Val-251-Ile	(NSY)
CBS1483_Sc09_polished_pilon	309932	A	C	0.34591194968553457	gene	YIL015W	BAR1	Barrierpepsin (Saccharomyces cerevisiae (strain ATCC 204508 / S288c)),trans_orient				1618	Agc-Cgc	Ser-540-Arg	(NSY)
CBS1483_Sc09_polished_pilon	327594	T	G	0.2830188679245283	gene	YIL009W	FAA3	Long-chain-fatty-acid--CoA ligase 3 (Saccharomyces cerevisiae (strain ATCC 204508 / S288c)),trans_orient				1711	Ttg-Gtg	Leu-571-Val	(NSY)
CBS1483_Sc09_polished_pilon	327692	C	A	0.36548223350253806	gene	YIL009W	FAA3	Long-chain-fatty-acid--CoA ligase 3 (Saccharomyces cerevisiae (strain ATCC 204508 / S288c)),trans_orient				1809	gaC-gaA	Asp-603-Glu	(NSY)
CBS1483_Sc09_polished_pilon	327778	T	C	0.29646017699115046	gene	YIL009W	FAA3	Long-chain-fatty-acid--CoA ligase 3 (Saccharomyces cerevisiae (strain ATCC 204508 / S288c)),trans_orient				1895	aTt-aCt	Ile-632-Thr	(NSY)
CBS1483_Sc09_polished_pilon	330920	A	G	0.27472527472527475	gene	YIL006W	YIA6	Mitochondrial nicotinamide adenine dinucleotide transporter 1 (Saccharomyces cerevisiae (strain ATCC 204508 / S288c)),trans_orient				382	Act-Gct	Thr-128-Ala	(NSY)
CBS1483_Sc09_polished_pilon	333242	A	C	0.2931937172774869	gene	YIL005W	EPS1	ER-retained PMA1-suppressing protein 1 (Saccharomyces cerevisiae (strain ATCC 204508 / S288c)),trans_orient				1015	Ata-Cta	Ile-339-Leu	(NSY)
CBS1483_Sc09_polished_pilon	333593	A	G	0.2982456140350877	gene	YIL005W	EPS1	ER-retained PMA1-suppressing protein 1 (Saccharomyces cerevisiae (strain ATCC 204508 / S288c)),trans_orient				1366	Ata-Gta	Ile-456-Val	(NSY)
CBS1483_Sc09_polished_pilon	333699	A	T	0.3728813559322034	gene	YIL005W	EPS1	ER-retained PMA1-suppressing protein 1 (Saccharomyces cerevisiae (strain ATCC 204508 / S288c)),trans_orient				1472	gAa-gTa	Glu-491-Val	(NSY)
CBS1483_Sc09_polished_pilon	333954	A	G	0.36318407960199006	gene	YIL005W	EPS1	ER-retained PMA1-suppressing protein 1 (Saccharomyces cerevisiae (strain ATCC 204508 / S288c)),trans_orient				1727	aAt-aGt	Asn-576-Ser	(NSY)
CBS1483_Sc09_polished_pilon	334178	A	G	0.32432432432432434	gene	YIL005W	EPS1	ER-retained PMA1-suppressing protein 1 (Saccharomyces cerevisiae (strain ATCC 204508 / S288c)),trans_orient				1951	Att-Gtt	Ile-651-Val	(NSY)
CBS1483_Sc09_polished_pilon	334185	A	G	0.31746031746031744	gene	YIL005W	EPS1	ER-retained PMA1-suppressing protein 1 (Saccharomyces cerevisiae (strain ATCC 204508 / S288c)),trans_orient				1958	aAa-aGa	Lys-653-Arg	(NSY)
CBS1483_Sc09_polished_pilon	335874	G	A	0.28415300546448086	gene	YIL003W	CFD1	Cytosolic Fe-S cluster assembly factor CFD1 (Saccharomyces cerevisiae (strain ATCC 204508 / S288c)),trans_orient				278	aGt-aAt	Ser-93-Asn	(NSY)
CBS1483_Sc09_polished_pilon	337145	C	G	0.29901960784313725	gene	YIL002C	INP51	Phosphatidylinositol 4,5-bisphosphate 5-phosphatase INP51 (Saccharomyces cerevisiae (strain ATCC 204508 / S288c)),trans_orient				2772	atG-atC	Met-924-Ile	(NSY)
CBS1483_Sc09_polished_pilon	340863	A	C	0.295	gene	YIL001W		Ankyrin repeat-containing protein YIL001W (Saccharomyces cerevisiae (strain ATCC 204508 / S288c)),trans_orient				438	gaA-gaC	Glu-146-Asp	(NSY)
CBS1483_Sc09_polished_pilon	341059	G	A	0.33163265306122447	gene	YIL001W		Ankyrin repeat-containing protein YIL001W (Saccharomyces cerevisiae (strain ATCC 204508 / S288c)),trans_orient				634	Gac-Aac	Asp-212-Asn	(NSY)
CBS1483_Sc09_polished_pilon	341410	A	C	0.385	gene	YIL001W		Ankyrin repeat-containing protein YIL001W (Saccharomyces cerevisiae (strain ATCC 204508 / S288c)),trans_orient				985	Agt-Cgt	Ser-329-Arg	(NSY)
CBS1483_Sc09_polished_pilon	341610	A	C	0.31155778894472363	gene	YIL001W		Ankyrin repeat-containing protein YIL001W (Saccharomyces cerevisiae (strain ATCC 204508 / S288c)),trans_orient				1185	caA-caC	Gln-395-His	(NSY)
CBS1483_Sc09_polished_pilon	342881	G	A	0.2872340425531915	gene	YIR001C	SGN1	RNA-binding protein SGN1 (Saccharomyces cerevisiae (strain ATCC 204508 / S288c)),trans_orient				493	Ccc-Tcc	Pro-165-Ser	(NSY)
CBS1483_Sc09_polished_pilon	343211	G	A	0.2768361581920904	gene	YIR001C	SGN1	RNA-binding protein SGN1 (Saccharomyces cerevisiae (strain ATCC 204508 / S288c)),trans_orient				163	Cac-Tac	His-55-Tyr	(NSY)
CBS1483_Sc09_polished_pilon	344278	T	C	0.32558139534883723	gene	YIR002C	MPH1	ATP-dependent DNA helicase MPH1 (Saccharomyces cerevisiae (strain ATCC 204508 / S288c)),trans_orient				2597	aAc-aGc	Asn-866-Ser	(NSY)
CBS1483_Sc09_polished_pilon	344431	C	T	0.3081081081081081	gene	YIR002C	MPH1	ATP-dependent DNA helicase MPH1 (Saccharomyces cerevisiae (strain ATCC 204508 / S288c)),trans_orient				2444	cGc-cAc	Arg-815-His	(NSY)
CBS1483_Sc09_polished_pilon	344433	A	C	0.3114754098360656	gene	YIR002C	MPH1	ATP-dependent DNA helicase MPH1 (Saccharomyces cerevisiae (strain ATCC 204508 / S288c)),trans_orient				2442	atT-atG	Ile-814-Met	(NSY)
CBS1483_Sc09_polished_pilon	344590	C	T	0.32460732984293195	gene	YIR002C	MPH1	ATP-dependent DNA helicase MPH1 (Saccharomyces cerevisiae (strain ATCC 204508 / S288c)),trans_orient				2285	cGg-cAg	Arg-762-Gln	(NSY)
CBS1483_Sc09_polished_pilon	345677	A	C	0.32142857142857145	gene	YIR002C	MPH1	ATP-dependent DNA helicase MPH1 (Saccharomyces cerevisiae (strain ATCC 204508 / S288c)),trans_orient				1198	Tca-Gca	Ser-400-Ala	(NSY)
CBS1483_Sc09_polished_pilon	347699	G	A	0.30837004405286345	gene	YIR003W	AIM21	Altered inheritance of mitochondria protein 21 (Saccharomyces cerevisiae (strain ATCC 204508 / S288c)),trans_orient				338	aGt-aAt	Ser-113-Asn	(NSY)
CBS1483_Sc09_polished_pilon	347731	C	G	0.3088235294117647	gene	YIR003W	AIM21	Altered inheritance of mitochondria protein 21 (Saccharomyces cerevisiae (strain ATCC 204508 / S288c)),trans_orient				370	Caa-Gaa	Gln-124-Glu	(NSY)
CBS1483_Sc09_polished_pilon	347744	C	T	0.2786885245901639	gene	YIR003W	AIM21	Altered inheritance of mitochondria protein 21 (Saccharomyces cerevisiae (strain ATCC 204508 / S288c)),trans_orient				383	gCg-gTg	Ala-128-Val	(NSY)
CBS1483_Sc09_polished_pilon	347830	A	G	0.3373493975903614	gene	YIR003W	AIM21	Altered inheritance of mitochondria protein 21 (Saccharomyces cerevisiae (strain ATCC 204508 / S288c)),trans_orient				469	Aag-Gag	Lys-157-Glu	(NSY)
CBS1483_Sc09_polished_pilon	347837	A	C	0.3373493975903614	gene	YIR003W	AIM21	Altered inheritance of mitochondria protein 21 (Saccharomyces cerevisiae (strain ATCC 204508 / S288c)),trans_orient				476	gAt-gCt	Asp-159-Ala	(NSY)
CBS1483_Sc09_polished_pilon	347873	C	T	0.3693181818181818	gene	YIR003W	AIM21	Altered inheritance of mitochondria protein 21 (Saccharomyces cerevisiae (strain ATCC 204508 / S288c)),trans_orient				512	tCa-tTa	Ser-171-Leu	(NSY)
CBS1483_Sc09_polished_pilon	348817	A	C	0.3624161073825503	gene	YIR003W	AIM21	Altered inheritance of mitochondria protein 21 (Saccharomyces cerevisiae (strain ATCC 204508 / S288c)),trans_orient				1456	Acc-Ccc	Thr-486-Pro	(NSY)
CBS1483_Sc09_polished_pilon	348836	A	C	0.36470588235294116	gene	YIR003W	AIM21	Altered inheritance of mitochondria protein 21 (Saccharomyces cerevisiae (strain ATCC 204508 / S288c)),trans_orient				1475	gAa-gCa	Glu-492-Ala	(NSY)
CBS1483_Sc09_polished_pilon	349000	A	G	0.31521739130434784	gene	YIR003W	AIM21	Altered inheritance of mitochondria protein 21 (Saccharomyces cerevisiae (strain ATCC 204508 / S288c)),trans_orient				1639	Atc-Gtc	Ile-547-Val	(NSY)
CBS1483_Sc09_polished_pilon	349008	G	A	0.3028571428571429	gene	YIR003W	AIM21	Altered inheritance of mitochondria protein 21 (Saccharomyces cerevisiae (strain ATCC 204508 / S288c)),trans_orient				1647	atG-atA	Met-549-Ile	(NSY)
CBS1483_Sc09_polished_pilon	349049	G	A	0.35858585858585856	gene	YIR003W	AIM21	Altered inheritance of mitochondria protein 21 (Saccharomyces cerevisiae (strain ATCC 204508 / S288c)),trans_orient				1688	gGa-gAa	Gly-563-Glu	(NSY)
CBS1483_Sc09_polished_pilon	349195	G	A	0.4090909090909091	gene	YIR003W	AIM21	Altered inheritance of mitochondria protein 21 (Saccharomyces cerevisiae (strain ATCC 204508 / S288c)),trans_orient				1834	Gcc-Acc	Ala-612-Thr	(NSY)
CBS1483_Sc09_polished_pilon	350100	T	C	0.31443298969072164	gene	YIR004W	DJP1	DnaJ-like protein 1 (Saccharomyces cerevisiae (strain ATCC 204508 / S288c)),trans_orient				404	tTa-tCa	Leu-135-Ser	(NSY)
CBS1483_Sc09_polished_pilon	350120	G	A	0.32105263157894737	gene	YIR004W	DJP1	DnaJ-like protein 1 (Saccharomyces cerevisiae (strain ATCC 204508 / S288c)),trans_orient				424	Gat-Aat	Asp-142-Asn	(NSY)
CBS1483_Sc09_polished_pilon	352202	A	G	0.3131868131868132	gene	YIR006C	PAN1	Actin cytoskeleton-regulatory complex protein PAN1 (Saccharomyces cerevisiae (strain ATCC 204508 / S288c)),trans_orient				4091	gTt-gCt	Val-1364-Ala	(NSY)
CBS1483_Sc09_polished_pilon	352419	T	C	0.3258426966292135	gene	YIR006C	PAN1	Actin cytoskeleton-regulatory complex protein PAN1 (Saccharomyces cerevisiae (strain ATCC 204508 / S288c)),trans_orient				3874	Att-Gtt	Ile-1292-Val	(NSY)
CBS1483_Sc10-Seub10_polished_pilon	49279	G	A	0.4178082191780822	gene	YJL207C	LAA1	AP-1 accessory protein LAA1 (Saccharomyces cerevisiae (strain ATCC 204508 / S288c)),trans_orient				662	tCg-tTg	Ser-221-Leu	(NSY)
CBS1483_Sc10-Seub10_polished_pilon	249358	T	C	0.44144144144144143	gene	YJL094C	KHA1	K(+)/H(+) antiporter 1 (Saccharomyces cerevisiae (strain ATCC 204508 / S288c)),trans_orient				1598	cAa-cGa	Gln-533-Arg	(NSY)
CBS1483_Sc10-Seub10_polished_pilon	274250	T	C	0.39473684210526316	gene	YJL084C	ALY2	Arrestin-related trafficking adapter 3 (Saccharomyces cerevisiae (strain ATCC 204508 / S288c)),trans_orient				380	gAt-gGt	Asp-127-Gly	(NSY)
CBS1483_Sc10-Seub10_polished_pilon	276512	C	T	0.4264705882352941	gene	YJL083W	TAX4	Protein TAX4 (Saccharomyces cerevisiae (strain ATCC 204508 / S288c)),trans_orient				1045	Cca-Tca	Pro-349-Ser	(NSY)
CBS1483_Sc10-Seub10_polished_pilon	278619	C	T	0.4690265486725664	gene	YJL082W	IML2	Mitochondrial outer membrane protein IML2 (Saccharomyces cerevisiae (strain ATCC 204508 / S288c)),trans_orient				736	Cct-Tct	Pro-246-Ser	(NSY)
CBS1483_Sc10-Seub10_polished_pilon	279519	T	G	0.45454545454545453	gene	YJL082W	IML2	Mitochondrial outer membrane protein IML2 (Saccharomyces cerevisiae (strain ATCC 204508 / S288c)),trans_orient				1636	Tta-Gta	Leu-546-Val	(NSY)
CBS1483_Sc10-Seub10_polished_pilon	282488	G	A	0.39285714285714285	gene	YJL080C	SCP160	Protein SCP160 (Saccharomyces cerevisiae (strain ATCC 204508 / S288c)),trans_orient				3299	aCa-aTa	Thr-1100-Ile	(NSY)
CBS1483_Sc10-Seub10_polished_pilon	282834	C	T	0.41509433962264153	gene	YJL080C	SCP160	Protein SCP160 (Saccharomyces cerevisiae (strain ATCC 204508 / S288c)),trans_orient				2953	Gta-Ata	Val-985-Ile	(NSY)
CBS1483_Sc10-Seub10_polished_pilon	282864	C	T	0.44285714285714284	gene	YJL080C	SCP160	Protein SCP160 (Saccharomyces cerevisiae (strain ATCC 204508 / S288c)),trans_orient				2923	Gag-Aag	Glu-975-Lys	(NSY)
CBS1483_Sc10-Seub10_polished_pilon	283088	T	A	0.425	gene	YJL080C	SCP160	Protein SCP160 (Saccharomyces cerevisiae (strain ATCC 204508 / S288c)),trans_orient				2699	aAg-aTg	Lys-900-Met	(NSY)
CBS1483_Sc10-Seub10_polished_pilon	284632	A	G	0.4666666666666667	gene	YJL080C	SCP160	Protein SCP160 (Saccharomyces cerevisiae (strain ATCC 204508 / S288c)),trans_orient				1214	aTc-aCc	Ile-405-Thr	(NSY)
CBS1483_Sc10-Seub10_polished_pilon	284761	C	T	0.4690265486725664	gene	YJL080C	SCP160	Protein SCP160 (Saccharomyces cerevisiae (strain ATCC 204508 / S288c)),trans_orient				1085	gGt-gAt	Gly-362-Asp	(NSY)
CBS1483_Sc10-Seub10_polished_pilon	285062	T	G	0.42990654205607476	gene	YJL080C	SCP160	Protein SCP160 (Saccharomyces cerevisiae (strain ATCC 204508 / S288c)),trans_orient				784	Atc-Ctc	Ile-262-Leu	(NSY)
CBS1483_Sc10-Seub10_polished_pilon	289563	C	T	0.47368421052631576	gene	YJL078C	PRY3	Cell wall protein PRY3 (Saccharomyces cerevisiae (strain ATCC 204508 / S288c)),trans_orient				1069	Gcc-Acc	Ala-357-Thr	(NSY)
CBS1483_Sc10-Seub10_polished_pilon	289781	A	G	0.4606741573033708	gene	YJL078C	PRY3	Cell wall protein PRY3 (Saccharomyces cerevisiae (strain ATCC 204508 / S288c)),trans_orient				851	aTt-aCt	Ile-284-Thr	(NSY)
CBS1483_Sc10-Seub10_polished_pilon	289862	A	G	0.4351851851851852	gene	YJL078C	PRY3	Cell wall protein PRY3 (Saccharomyces cerevisiae (strain ATCC 204508 / S288c)),trans_orient				770	aTc-aCc	Ile-257-Thr	(NSY)
CBS1483_Sc10-Seub10_polished_pilon	293181	G	A	0.49122807017543857	gene	YJL076W	NET1	Nucleolar protein NET1 (Saccharomyces cerevisiae (strain ATCC 204508 / S288c)),trans_orient				1190	gGc-gAc	Gly-397-Asp	(NSY)
CBS1483_Sc10-Seub10_polished_pilon	293318	C	T	0.4166666666666667	gene	YJL076W	NET1	Nucleolar protein NET1 (Saccharomyces cerevisiae (strain ATCC 204508 / S288c)),trans_orient				1327	Cca-Tca	Pro-443-Ser	(NSY)
CBS1483_Sc10-Seub10_polished_pilon	294029	T	C	0.49107142857142855	gene	YJL076W	NET1	Nucleolar protein NET1 (Saccharomyces cerevisiae (strain ATCC 204508 / S288c)),trans_orient				1994	gTc-gCc	Val-665-Ala	(NSY)
CBS1483_Sc10-Seub10_polished_pilon	294214	G	T	0.48484848484848486	gene	YJL076W	NET1	Nucleolar protein NET1 (Saccharomyces cerevisiae (strain ATCC 204508 / S288c)),trans_orient				2179	Gca-Tca	Ala-727-Ser	(NSY)
CBS1483_Sc10-Seub10_polished_pilon	294219	G	T	0.46923076923076923	gene	YJL076W	NET1	Nucleolar protein NET1 (Saccharomyces cerevisiae (strain ATCC 204508 / S288c)),trans_orient				2184	aaG-aaT	Lys-728-Asn	(NSY)
CBS1483_Sc10-Seub10_polished_pilon	384544	T	A	0.40425531914893614	gene	YJL033W	HCA4	ATP-dependent RNA helicase HCA4 (Saccharomyces cerevisiae (strain ATCC 204508 / S288c)),trans_orient				1890	gaT-gaA	Asp-630-Glu	(NSY)
CBS1483_Sc10-Seub10_polished_pilon	700340	G	A	0.42201834862385323	gene	YJR144W	MGM101	Mitochondrial genome maintenance protein MGM101 (Saccharomyces cerevisiae (strain ATCC 204508 / S288c)),trans_orient				623	gGt-gAt	Gly-208-Asp	(NSY)
CBS1483_Sc11_polished_pilon	13301	A	G	0.24083769633507854	gene	YKL221W	MCH2	Probable transporter MCH2 (Saccharomyces cerevisiae (strain ATCC 204508 / S288c)),trans_orient				925	Aat-Gat	Asn-309-Asp	(NSY)
CBS1483_Sc11_polished_pilon	76042	G	T	0.39712918660287083	gene	YKL201C	MNN4	Protein MNN4 (Saccharomyces cerevisiae (strain ATCC 204508 / S288c)),trans_orient				3166	Cag-Aag	Gln-1056-Lys	(NSY)
CBS1483_Sc11_polished_pilon	76095	C	T	0.2903225806451613	gene	YKL201C	MNN4	Protein MNN4 (Saccharomyces cerevisiae (strain ATCC 204508 / S288c)),trans_orient				3113	aGa-aAa	Arg-1038-Lys	(NSY)
CBS1483_Sc11_polished_pilon	101524	G	A	0.45901639344262296	gene	YKL187C		Uncharacterized protein YKL187C (Saccharomyces cerevisiae (strain ATCC 204508 / S288c)),trans_orient				2138	gCc-gTc	Ala-713-Val	(NSY)
CBS1483_Sc11_polished_pilon	223291	T	A	0.49137931034482757	gene	YKL124W	SSH4	Protein SSH4 (Saccharomyces cerevisiae (strain ATCC 204508 / S288c)),trans_orient				488	gTc-gAc	Val-163-Asp	(NSY)
CBS1483_Sc11_polished_pilon	233681	T	C	0.49514563106796117	gene	YKL116C	PRR1	Serine/threonine-protein kinase PRR1 (Saccharomyces cerevisiae (strain ATCC 204508 / S288c)),trans_orient				1430	gAt-gGt	Asp-477-Gly	(NSY)
CBS1483_Sc11_polished_pilon	234221	C	G	0.46788990825688076	gene	YKL116C	PRR1	Serine/threonine-protein kinase PRR1 (Saccharomyces cerevisiae (strain ATCC 204508 / S288c)),trans_orient				890	cGa-cCa	Arg-297-Pro	(NSY)
CBS1483_Sc11_polished_pilon	234230	A	T	0.45714285714285713	gene	YKL116C	PRR1	Serine/threonine-protein kinase PRR1 (Saccharomyces cerevisiae (strain ATCC 204508 / S288c)),trans_orient				881	aTa-aAa	Ile-294-Lys	(NSY)
CBS1483_Sc11_polished_pilon	264502	A	T	0.48951048951048953	gene	YKL101W	HSL1	Probable serine/threonine-protein kinase HSL1 (Saccharomyces cerevisiae (strain ATCC 204508 / S288c)),trans_orient				2261	aAc-aTc	Asn-754-Ile	(NSY)
CBS1483_Sc11_polished_pilon	284738	A	G	0.3917525773195876	gene	YKL090W	CUE2	Ubiquitin-binding protein CUE2 (Saccharomyces cerevisiae (strain ATCC 204508 / S288c)),trans_orient				694	Atg-Gtg	Met-232-Val	(NSY)
CBS1483_Sc11_polished_pilon	366567	T	C	0.4473684210526316	gene	YKL045W	PRI2	DNA primase large subunit (Saccharomyces cerevisiae (strain ATCC 204508 / S288c)),trans_orient				1550	cTg-cCg	Leu-517-Pro	(NSY)
CBS1483_Sc11_polished_pilon	378999	C	T	0.42574257425742573	gene	YKL038W	RGT1	Glucose transport transcription regulator RGT1 (Saccharomyces cerevisiae (strain ATCC 204508 / S288c)),trans_orient				1862	aCa-aTa	Thr-621-Ile	(NSY)
CBS1483_Sc11_polished_pilon	379320	T	C	0.5	gene	YKL038W	RGT1	Glucose transport transcription regulator RGT1 (Saccharomyces cerevisiae (strain ATCC 204508 / S288c)),trans_orient				2183	gTc-gCt	Val-728-Ala	(NSY)
CBS1483_Sc11_polished_pilon	379321	C	T	0.49122807017543857	gene	YKL038W	RGT1	Glucose transport transcription regulator RGT1 (Saccharomyces cerevisiae (strain ATCC 204508 / S288c)),trans_orient				2184	gtC-gcT	Val-728-Ala	(NSY)
CBS1483_Sc11_polished_pilon	379386	T	G	0.4482758620689655	gene	YKL038W	RGT1	Glucose transport transcription regulator RGT1 (Saccharomyces cerevisiae (strain ATCC 204508 / S288c)),trans_orient				2249	aTg-aGg	Met-750-Arg	(NSY)
CBS1483_Sc11_polished_pilon	379425	T	C	0.46534653465346537	gene	YKL038W	RGT1	Glucose transport transcription regulator RGT1 (Saccharomyces cerevisiae (strain ATCC 204508 / S288c)),trans_orient				2288	aTt-aCt	Ile-763-Thr	(NSY)
CBS1483_Sc11_polished_pilon	380015	A	G	0.47126436781609193	gene	YKL038W	RGT1	Glucose transport transcription regulator RGT1 (Saccharomyces cerevisiae (strain ATCC 204508 / S288c)),trans_orient				2861	gAc-gGc	Asp-954-Gly	(NSY)
CBS1483_Sc11_polished_pilon	380018	G	C	0.4942528735632184	gene	YKL038W	RGT1	Glucose transport transcription regulator RGT1 (Saccharomyces cerevisiae (strain ATCC 204508 / S288c)),trans_orient				2864	cGa-cCa	Arg-955-Pro	(NSY)
CBS1483_Sc11_polished_pilon	380057	G	A	0.47619047619047616	gene	YKL038W	RGT1	Glucose transport transcription regulator RGT1 (Saccharomyces cerevisiae (strain ATCC 204508 / S288c)),trans_orient				2903	aGc-aAc	Ser-968-Asn	(NSY)
CBS1483_Sc11_polished_pilon	380171	C	T	0.48695652173913045	gene	YKL038W	RGT1	Glucose transport transcription regulator RGT1 (Saccharomyces cerevisiae (strain ATCC 204508 / S288c)),trans_orient				3017	gCt-gTt	Ala-1006-Val	(NSY)
CBS1483_Sc11_polished_pilon	380555	T	C	0.4606741573033708	gene	YKL038W	RGT1	Glucose transport transcription regulator RGT1 (Saccharomyces cerevisiae (strain ATCC 204508 / S288c)),trans_orient				3401	gTc-gCc	Val-1134-Ala	(NSY)
CBS1483_Sc11_polished_pilon	380566	T	C	0.4673913043478261	gene	YKL038W	RGT1	Glucose transport transcription regulator RGT1 (Saccharomyces cerevisiae (strain ATCC 204508 / S288c)),trans_orient				3412	Tcc-Ccc	Ser-1138-Pro	(NSY)
CBS1483_Sc11_polished_pilon	381221	T	A	0.47435897435897434	gene	YKL036C		Putative uncharacterized protein YKL036C (Saccharomyces cerevisiae (strain ATCC 204508 / S288c)),trans_orient				193	Agc-Tgc	Ser-65-Cys	(NSY)
CBS1483_Sc11_polished_pilon	382538	A	G	0.4631578947368421	gene	YKL035W	UGP1	UTP--glucose-1-phosphate uridylyltransferase (Saccharomyces cerevisiae (strain ATCC 204508 / S288c)),trans_orient				1072	Agt-Ggt	Ser-358-Gly	(NSY)
CBS1483_Sc11_polished_pilon	383491	G	C	0.4857142857142857	gene	YKL034W	TUL1	Transmembrane E3 ubiquitin-protein ligase 1 (Saccharomyces cerevisiae (strain ATCC 204508 / S288c)),trans_orient				134	aGa-aCa	Arg-45-Thr	(NSY)
CBS1483_Sc11_polished_pilon	384294	G	T	0.5	gene	YKL034W	TUL1	Transmembrane E3 ubiquitin-protein ligase 1 (Saccharomyces cerevisiae (strain ATCC 204508 / S288c)),trans_orient				937	Ggt-Tct	Gly-313-Ser	(NSY)
CBS1483_Sc11_polished_pilon	384295	G	C	0.5	gene	YKL034W	TUL1	Transmembrane E3 ubiquitin-protein ligase 1 (Saccharomyces cerevisiae (strain ATCC 204508 / S288c)),trans_orient				938	gGt-tCt	Gly-313-Ser	(NSY)
CBS1483_Sc11_polished_pilon	384618	T	A	0.48598130841121495	gene	YKL034W	TUL1	Transmembrane E3 ubiquitin-protein ligase 1 (Saccharomyces cerevisiae (strain ATCC 204508 / S288c)),trans_orient				1261	Tca-Aca	Ser-421-Thr	(NSY)
CBS1483_Sc11_polished_pilon	384933	A	G	0.48760330578512395	gene	YKL034W	TUL1	Transmembrane E3 ubiquitin-protein ligase 1 (Saccharomyces cerevisiae (strain ATCC 204508 / S288c)),trans_orient				1576	Agc-Ggc	Ser-526-Gly	(NSY)
CBS1483_Sc11_polished_pilon	385419	T	C	0.45871559633027525	gene	YKL034W	TUL1	Transmembrane E3 ubiquitin-protein ligase 1 (Saccharomyces cerevisiae (strain ATCC 204508 / S288c)),trans_orient				2062	Tat-Cat	Tyr-688-His	(NSY)
CBS1483_Sc11_polished_pilon	389226	T	C	0.460431654676259	gene	YKL033W	TTI1	TEL2-interacting protein 1 (Saccharomyces cerevisiae (strain ATCC 204508 / S288c)),trans_orient				2246	tTg-tCg	Leu-749-Ser	(NSY)
CBS1483_Sc11_polished_pilon	402184	C	T	0.47619047619047616	gene	YKL025C	PAN3	PAB-dependent poly(A)-specific ribonuclease subunit PAN3 (Saccharomyces cerevisiae (strain ATCC 204508 / S288c)),trans_orient				1616	aGc-aAc	Ser-539-Asn	(NSY)
CBS1483_Sc11_polished_pilon	402258	G	T	0.4666666666666667	gene	YKL025C	PAN3	PAB-dependent poly(A)-specific ribonuclease subunit PAN3 (Saccharomyces cerevisiae (strain ATCC 204508 / S288c)),trans_orient				1542	gaC-gaA	Asp-514-Glu	(NSY)
CBS1483_Sc11_polished_pilon	403096	G	A	0.46551724137931033	gene	YKL025C	PAN3	PAB-dependent poly(A)-specific ribonuclease subunit PAN3 (Saccharomyces cerevisiae (strain ATCC 204508 / S288c)),trans_orient				704	gCa-gTa	Ala-235-Val	(NSY)
CBS1483_Sc11_polished_pilon	403405	T	C	0.4807692307692308	gene	YKL025C	PAN3	PAB-dependent poly(A)-specific ribonuclease subunit PAN3 (Saccharomyces cerevisiae (strain ATCC 204508 / S288c)),trans_orient				395	aAt-aGt	Asn-132-Ser	(NSY)
CBS1483_Sc11_polished_pilon	410815	T	C	0.42718446601941745	gene	YKL020C	SPT23	Protein SPT23 (Saccharomyces cerevisiae (strain ATCC 204508 / S288c)),trans_orient				908	gAc-gGc	Asp-303-Gly	(NSY)
CBS1483_Sc11_polished_pilon	410902	A	G	0.38738738738738737	gene	YKL020C	SPT23	Protein SPT23 (Saccharomyces cerevisiae (strain ATCC 204508 / S288c)),trans_orient				821	tTg-tCg	Leu-274-Ser	(NSY)
CBS1483_Sc11_polished_pilon	411130	T	G	0.4576271186440678	gene	YKL020C	SPT23	Protein SPT23 (Saccharomyces cerevisiae (strain ATCC 204508 / S288c)),trans_orient				593	aAt-aCt	Asn-198-Thr	(NSY)
CBS1483_Sc11_polished_pilon	412065	T	C	0.4954128440366973	gene	YKL020C	SPT23	Protein SPT23 (Saccharomyces cerevisiae (strain ATCC 204508 / S288c)),trans_orient				1516	Aac-Gac	Asn-506-Asp	(NSY)
CBS1483_Sc11_polished_pilon	412296	A	G	0.49107142857142855	gene	YKL020C	SPT23	Protein SPT23 (Saccharomyces cerevisiae (strain ATCC 204508 / S288c)),trans_orient				1285	Tgt-Cgt	Cys-429-Arg	(NSY)
CBS1483_Sc11_polished_pilon	429454	T	C	0.48936170212765956	gene	YKL013C	ARC19	Actin-related protein 2/3 complex subunit 4 (Saccharomyces cerevisiae (strain ATCC 204508 / S288c)),trans_orient				71	aAt-aGt	Asn-24-Ser	(NSY)
CBS1483_Sc11_polished_pilon	430077	T	G	0.472	gene	YKL012W	PRP40	Pre-mRNA-processing protein PRP40 (Saccharomyces cerevisiae (strain ATCC 204508 / S288c)),trans_orient				268	Tca-Gca	Ser-90-Ala	(NSY)
CBS1483_Sc11_polished_pilon	430458	G	C	0.4728682170542636	gene	YKL012W	PRP40	Pre-mRNA-processing protein PRP40 (Saccharomyces cerevisiae (strain ATCC 204508 / S288c)),trans_orient				649	Gat-Cat	Asp-217-His	(NSY)
CBS1483_Sc11_polished_pilon	430590	G	A	0.43434343434343436	gene	YKL012W	PRP40	Pre-mRNA-processing protein PRP40 (Saccharomyces cerevisiae (strain ATCC 204508 / S288c)),trans_orient				781	Gct-Act	Ala-261-Thr	(NSY)
CBS1483_Sc11_polished_pilon	430692	G	A	0.4205607476635514	gene	YKL012W	PRP40	Pre-mRNA-processing protein PRP40 (Saccharomyces cerevisiae (strain ATCC 204508 / S288c)),trans_orient				883	Gcc-Acc	Ala-295-Thr	(NSY)
CBS1483_Sc11_polished_pilon	430900	G	A	0.47863247863247865	gene	YKL012W	PRP40	Pre-mRNA-processing protein PRP40 (Saccharomyces cerevisiae (strain ATCC 204508 / S288c)),trans_orient				1091	aGc-aAc	Ser-364-Asn	(NSY)
CBS1483_Sc11_polished_pilon	433550	G	T	0.4956521739130435	gene	YKL010C	UFD4	Ubiquitin fusion degradation protein 4 (Saccharomyces cerevisiae (strain ATCC 204508 / S288c)),trans_orient				3825	gaC-gaA	Asp-1275-Glu	(NSY)
CBS1483_Sc11_polished_pilon	435895	C	T	0.48214285714285715	gene	YKL010C	UFD4	Ubiquitin fusion degradation protein 4 (Saccharomyces cerevisiae (strain ATCC 204508 / S288c)),trans_orient				1480	Gac-Aac	Asp-494-Asn	(NSY)
CBS1483_Sc11_polished_pilon	436456	C	A	0.4725274725274725	gene	YKL010C	UFD4	Ubiquitin fusion degradation protein 4 (Saccharomyces cerevisiae (strain ATCC 204508 / S288c)),trans_orient				919	Gac-Tac	Asp-307-Tyr	(NSY)
CBS1483_Sc11_polished_pilon	440948	A	G	0.42857142857142855	gene	YKL007W	CAP1	F-actin-capping protein subunit alpha (Saccharomyces cerevisiae (strain ATCC 204508 / S288c)),trans_orient				152	cAg-cGg	Gln-51-Arg	(NSY)
CBS1483_Sc11_polished_pilon	445194	A	G	0.5	gene	YKL005C	BYE1	Transcription factor BYE1 (Saccharomyces cerevisiae (strain ATCC 204508 / S288c)),trans_orient				1157	aTc-tCc	Ile-386-Ser	(NSY)
CBS1483_Sc11_polished_pilon	445195	T	A	0.49504950495049505	gene	YKL005C	BYE1	Transcription factor BYE1 (Saccharomyces cerevisiae (strain ATCC 204508 / S288c)),trans_orient				1156	Atc-Tcc	Ile-386-Ser	(NSY)
CBS1483_Sc11_polished_pilon	475554	A	G	0.45054945054945056	gene	YKR013W	PRY2	Protein PRY2 (Saccharomyces cerevisiae (strain ATCC 204508 / S288c)),trans_orient				415	Act-Gct	Thr-139-Ala	(NSY)
CBS1483_Sc11_polished_pilon	475987	C	A	0.49504950495049505	gene	YKR013W	PRY2	Protein PRY2 (Saccharomyces cerevisiae (strain ATCC 204508 / S288c)),trans_orient				848	gCa-gAa	Ala-283-Glu	(NSY)
CBS1483_Sc11_polished_pilon	478198	C	G	0.421875	gene	YKR015C		Uncharacterized protein YKR015C (Saccharomyces cerevisiae (strain ATCC 204508 / S288c)),trans_orient				822	aaG-aaC	Lys-274-Asn	(NSY)
CBS1483_Sc11_polished_pilon	478485	C	T	0.4519230769230769	gene	YKR015C		Uncharacterized protein YKR015C (Saccharomyces cerevisiae (strain ATCC 204508 / S288c)),trans_orient				535	Gtg-Atg	Val-179-Met	(NSY)
CBS1483_Sc11_polished_pilon	478537	T	C	0.4369747899159664	gene	YKR015C		Uncharacterized protein YKR015C (Saccharomyces cerevisiae (strain ATCC 204508 / S288c)),trans_orient				483	atA-atG	Ile-161-Met	(NSY)
CBS1483_Sc11_polished_pilon	478909	C	T	0.45901639344262296	gene	YKR015C		Uncharacterized protein YKR015C (Saccharomyces cerevisiae (strain ATCC 204508 / S288c)),trans_orient				111	atG-atA	Met-37-Ile	(NSY)
CBS1483_Sc11_polished_pilon	478958	T	C	0.45985401459854014	gene	YKR015C		Uncharacterized protein YKR015C (Saccharomyces cerevisiae (strain ATCC 204508 / S288c)),trans_orient				62	aAg-aGg	Lys-21-Arg	(NSY)
CBS1483_Sc11_polished_pilon	479121	C	A	0.49019607843137253	gene	YKR015C		Uncharacterized protein YKR015C (Saccharomyces cerevisiae (strain ATCC 204508 / S288c)),trans_orient				651	gaG-gaT	Glu-217-Asp	(NSY)
CBS1483_Sc11_polished_pilon	495981	T	C	0.4537037037037037	gene	YKR023W		Uncharacterized protein YKR023W (Saccharomyces cerevisiae (strain ATCC 204508 / S288c)),trans_orient				1469	gTa-gCa	Val-490-Ala	(NSY)
CBS1483_Sc11_polished_pilon	497119	T	C	0.49107142857142855	gene	YKR024C	DBP7	ATP-dependent RNA helicase DBP7 (Saccharomyces cerevisiae (strain ATCC 204508 / S288c)),trans_orient				1346	aAt-aGt	Asn-449-Ser	(NSY)
CBS1483_Sc11_polished_pilon	535313	A	G	0.41975308641975306	gene	YKR046C	PET10	Protein PET10 (Saccharomyces cerevisiae (strain ATCC 204508 / S288c)),trans_orient				304	Tac-Cac	Tyr-102-His	(NSY)
CBS1483_Sc11_polished_pilon	536441	C	T	0.4268292682926829	gene	YKR048C	NAP1	Nucleosome assembly protein (Saccharomyces cerevisiae (strain ATCC 204508 / S288c)),trans_orient				1147	Gac-Aac	Asp-383-Asn	(NSY)
CBS1483_Sc11_polished_pilon	538935	G	C	0.44047619047619047	gene	YKR050W	TRK2	Low-affinity potassium transport protein (Saccharomyces cerevisiae (strain ATCC 204508 / S288c)),trans_orient				311	gGt-gCt	Gly-104-Ala	(NSY)
CBS1483_Sc11_polished_pilon	539295	A	G	0.4791666666666667	gene	YKR050W	TRK2	Low-affinity potassium transport protein (Saccharomyces cerevisiae (strain ATCC 204508 / S288c)),trans_orient				671	cAg-cGg	Gln-224-Arg	(NSY)
CBS1483_Sc11_polished_pilon	539430	C	A	0.4666666666666667	gene	YKR050W	TRK2	Low-affinity potassium transport protein (Saccharomyces cerevisiae (strain ATCC 204508 / S288c)),trans_orient				806	cCg-cAg	Pro-269-Gln	(NSY)
CBS1483_Sc12_polished_corrected_pilon	115814	T	A	0.45217391304347826	gene	YLL015W	BPT1	Bile pigment transporter 1 (Saccharomyces cerevisiae (strain ATCC 204508 / S288c)),trans_orient				4550	gTa-gAa	Val-1517-Glu	(NSY)
CBS1483_Sc12_polished_corrected_pilon	679582	T	A	0.4576271186440678	gene	YLR240W	VPS34	Phosphatidylinositol 3-kinase VPS34 (Saccharomyces cerevisiae (strain ATCC 204508 / S288c)),trans_orient				746	gTc-gAc	Val-249-Asp	(NSY)
CBS1483_Sc13_polished_pilon	17459	T	C	0.4797297297297297	gene	YML127W	RSC9	Chromatin structure-remodeling complex subunit RSC9 (Saccharomyces cerevisiae (strain ATCC 204508 / S288c)),trans_orient				622	Tac-Cac	Tyr-208-His	(NSY)
CBS1483_Sc13_polished_pilon	42490	A	C	0.4864864864864865	gene	YML114C	TAF8	Transcription initiation factor TFIID subunit 8 (Saccharomyces cerevisiae (strain ATCC 204508 / S288c)),trans_orient				732	gaT-gaG	Asp-244-Glu	(NSY)
CBS1483_Sc13_polished_pilon	55668	G	A	0.47297297297297297	gene	YML107C	PML39	Pre-mRNA leakage protein 39 (Saccharomyces cerevisiae (strain ATCC 204508 / S288c)),trans_orient				410	gCc-gTc	Ala-137-Val	(NSY)
CBS1483_Sc13_polished_pilon	99610	G	A	0.4552238805970149	gene	YML083C		Putative uncharacterized protein YML083C (Saccharomyces cerevisiae (strain ATCC 204508 / S288c)),trans_orient				1108	Cgc-Tgc	Arg-370-Cys	(NSY)
CBS1483_Sc13_polished_pilon	109641	G	A	0.5	gene	YML080W	DUS1	tRNA-dihydrouridine(16/17) synthase [NAD(P)(+)] (Saccharomyces cerevisiae (strain ATCC 204508 / S288c)),trans_orient				1169	gGt-gAt	Gly-390-Asp	(NSY)
CBS1483_Sc13_polished_pilon	136069	G	A	0.49572649572649574	gene	YML069W	POB3	FACT complex subunit POB3 (Saccharomyces cerevisiae (strain ATCC 204508 / S288c)),trans_orient				895	Gtt-Att	Val-299-Ile	(NSY)
CBS1483_Sc13_polished_pilon	136273	C	T	0.45714285714285713	gene	YML069W	POB3	FACT complex subunit POB3 (Saccharomyces cerevisiae (strain ATCC 204508 / S288c)),trans_orient				1099	Cgt-Tgt	Arg-367-Cys	(NSY)
CBS1483_Sc13_polished_pilon	137532	C	G	0.5	gene	YML068W	ITT1	Translation termination inhibitor protein ITT1 (Saccharomyces cerevisiae (strain ATCC 204508 / S288c)),trans_orient				12	gaC-gaG	Asp-4-Glu	(NSY)
CBS1483_Sc13_polished_pilon	137537	T	C	0.49635036496350365	gene	YML068W	ITT1	Translation termination inhibitor protein ITT1 (Saccharomyces cerevisiae (strain ATCC 204508 / S288c)),trans_orient				17	gTg-gCg	Val-6-Ala	(NSY)
CBS1483_Sc13_polished_pilon	138580	G	A	0.4444444444444444	gene	YML068W	ITT1	Translation termination inhibitor protein ITT1 (Saccharomyces cerevisiae (strain ATCC 204508 / S288c)),trans_orient				428	tGt-tAt	Cys-143-Tyr	(NSY)
CBS1483_Sc13_polished_pilon	139508	A	T	0.48031496062992124	gene	YML067C	ERV41	ER-derived vesicles protein ERV41 (Saccharomyces cerevisiae (strain ATCC 204508 / S288c)),trans_orient				278	cTt-cAt	Leu-93-His	(NSY)
CBS1483_Sc13_polished_pilon	142560	T	C	0.4722222222222222	gene	YML065W	ORC1	Origin recognition complex subunit 1 (Saccharomyces cerevisiae (strain ATCC 204508 / S288c)),trans_orient				698	aTg-aCg	Met-233-Thr	(NSY)
CBS1483_Sc13_polished_pilon	142794	C	A	0.4961832061068702	gene	YML065W	ORC1	Origin recognition complex subunit 1 (Saccharomyces cerevisiae (strain ATCC 204508 / S288c)),trans_orient				932	aCg-aAg	Thr-311-Lys	(NSY)
CBS1483_Sc13_polished_pilon	145000	A	T	0.4796747967479675	gene	YML064C	TEM1	Protein TEM1 (Saccharomyces cerevisiae (strain ATCC 204508 / S288c)),trans_orient				530	aTt-aAt	Ile-177-Asn	(NSY)
CBS1483_Sc13_polished_pilon	184237	G	A	0.42748091603053434	gene	YML043C	RRN11	RNA polymerase I-specific transcription initiation factor RRN11 (Saccharomyces cerevisiae (strain ATCC 204508 / S288c)),trans_orient				982	Cca-Tca	Pro-328-Ser	(NSY)
CBS1483_Sc13_polished_pilon	184765	G	T	0.47368421052631576	gene	YML043C	RRN11	RNA polymerase I-specific transcription initiation factor RRN11 (Saccharomyces cerevisiae (strain ATCC 204508 / S288c)),trans_orient				454	Ctt-Att	Leu-152-Ile	(NSY)
CBS1483_Sc13_polished_pilon	184903	C	T	0.40350877192982454	gene	YML043C	RRN11	RNA polymerase I-specific transcription initiation factor RRN11 (Saccharomyces cerevisiae (strain ATCC 204508 / S288c)),trans_orient				316	Gct-Act	Ala-106-Thr	(NSY)
CBS1483_Sc13_polished_pilon	185179	G	C	0.4811320754716981	gene	YML043C	RRN11	RNA polymerase I-specific transcription initiation factor RRN11 (Saccharomyces cerevisiae (strain ATCC 204508 / S288c)),trans_orient				40	Cct-Gct	Pro-14-Ala	(NSY)
CBS1483_Sc13_polished_pilon	190708	T	A	0.4608695652173913	gene	YML038C	YMD8	Putative nucleotide-sugar transporter YMD8 (Saccharomyces cerevisiae (strain ATCC 204508 / S288c)),trans_orient				985	Agt-Tgt	Ser-329-Cys	(NSY)
CBS1483_Sc13_polished_pilon	220725	A	G	0.40540540540540543	gene	YML020W		Uncharacterized protein YML020W (Saccharomyces cerevisiae (strain ATCC 204508 / S288c)),trans_orient				1886	aAt-aGt	Asn-629-Ser	(NSY)
CBS1483_Sc13_polished_pilon	221780	C	T	0.4830508474576271	gene	YML019W	OST6	Dolichyl-diphosphooligosaccharide--protein glycosyltransferase subunit OST6 (Saccharomyces cerevisiae (strain ATCC 204508 / S288c)),trans_orient				625	Ccg-Tcg	Pro-209-Ser	(NSY)
CBS1483_Sc13_polished_pilon	221840	G	C	0.475	gene	YML019W	OST6	Dolichyl-diphosphooligosaccharide--protein glycosyltransferase subunit OST6 (Saccharomyces cerevisiae (strain ATCC 204508 / S288c)),trans_orient				685	Gca-Cca	Ala-229-Pro	(NSY)
CBS1483_Sc13_polished_pilon	225975	A	G	0.46938775510204084	gene	YML017W	PSP2	Protein PSP2 (Saccharomyces cerevisiae (strain ATCC 204508 / S288c)),trans_orient				1240	Agt-Ggt	Ser-414-Gly	(NSY)
CBS1483_Sc13_polished_pilon	226264	T	C	0.39344262295081966	gene	YML017W	PSP2	Protein PSP2 (Saccharomyces cerevisiae (strain ATCC 204508 / S288c)),trans_orient				1529	aTg-aCg	Met-510-Thr	(NSY)
CBS1483_Sc13_polished_pilon	230315	C	T	0.4636363636363636	gene	YML015C	TAF11	Transcription initiation factor TFIID subunit 11 (Saccharomyces cerevisiae (strain ATCC 204508 / S288c)),trans_orient				346	Gaa-Aaa	Glu-116-Lys	(NSY)
CBS1483_Sc13_polished_pilon	235359	T	A	0.45263157894736844	gene	YML010W	SPT5	Transcription elongation factor SPT5 (Saccharomyces cerevisiae (strain ATCC 204508 / S288c)),trans_orient				51	caT-caA	His-17-Gln	(NSY)
CBS1483_Sc13_polished_pilon	237079	C	T	0.4186046511627907	gene	YML010W	SPT5	Transcription elongation factor SPT5 (Saccharomyces cerevisiae (strain ATCC 204508 / S288c)),trans_orient				1748	aCt-aTt	Thr-583-Ile	(NSY)
CBS1483_Sc13_polished_pilon	239647	C	A	0.4672897196261682	gene	YML008C	ERG6	Sterol 24-C-methyltransferase (Saccharomyces cerevisiae (strain ATCC 204508 / S288c)),trans_orient				979	Gta-Tta	Val-327-Leu	(NSY)
CBS1483_Sc13_polished_pilon	242062	T	G	0.47863247863247865	gene	YML007W	YAP1	AP-1-like transcription factor YAP1 (Saccharomyces cerevisiae (strain ATCC 204508 / S288c)),trans_orient				580	Tac-Gac	Tyr-194-Asp	(NSY)
CBS1483_Sc13_polished_pilon	242102	A	G	0.4552238805970149	gene	YML007W	YAP1	AP-1-like transcription factor YAP1 (Saccharomyces cerevisiae (strain ATCC 204508 / S288c)),trans_orient				620	gAt-gGt	Asp-207-Gly	(NSY)
CBS1483_Sc13_polished_pilon	242927	T	C	0.48760330578512395	gene	YML007W	YAP1	AP-1-like transcription factor YAP1 (Saccharomyces cerevisiae (strain ATCC 204508 / S288c)),trans_orient				1445	tTa-tCa	Leu-482-Ser	(NSY)
CBS1483_Sc13_polished_pilon	243118	C	T	0.4700854700854701	gene	YML007W	YAP1	AP-1-like transcription factor YAP1 (Saccharomyces cerevisiae (strain ATCC 204508 / S288c)),trans_orient				1636	Ctc-Ttt	Leu-546-Phe	(NSY)
CBS1483_Sc13_polished_pilon	243120	C	T	0.4608695652173913	gene	YML007W	YAP1	AP-1-like transcription factor YAP1 (Saccharomyces cerevisiae (strain ATCC 204508 / S288c)),trans_orient				1638	ctC-ttT	Leu-546-Phe	(NSY)
CBS1483_Sc13_polished_pilon	248011	T	G	0.42574257425742573	gene	YML005W	TRM12	tRNA wybutosine-synthesizing protein 2 (Saccharomyces cerevisiae (strain ATCC 204508 / S288c)),trans_orient				177	atT-atG	Ile-59-Met	(NSY)
CBS1483_Sc13_polished_pilon	248155	G	A	0.4782608695652174	gene	YML005W	TRM12	tRNA wybutosine-synthesizing protein 2 (Saccharomyces cerevisiae (strain ATCC 204508 / S288c)),trans_orient				321	atG-atA	Met-107-Ile	(NSY)
CBS1483_Sc13_polished_pilon	248978	G	C	0.48226950354609927	gene	YML005W	TRM12	tRNA wybutosine-synthesizing protein 2 (Saccharomyces cerevisiae (strain ATCC 204508 / S288c)),trans_orient				1144	Gaa-Caa	Glu-382-Gln	(NSY)
CBS1483_Sc13_polished_pilon	249335	A	G	0.48	gene	YML004C	GLO1	Lactoylglutathione lyase (Saccharomyces cerevisiae (strain ATCC 204508 / S288c)),trans_orient				964	Tat-Cat	Tyr-322-His	(NSY)
CBS1483_Sc13_polished_pilon	249681	T	C	0.5	gene	YML004C	GLO1	Lactoylglutathione lyase (Saccharomyces cerevisiae (strain ATCC 204508 / S288c)),trans_orient				618	atA-atG	Ile-206-Met	(NSY)
CBS1483_Sc13_polished_pilon	251285	C	T	0.45	gene	YML003W		UPF0507 protein YML003W (Saccharomyces cerevisiae (strain ATCC 204508 / S288c)),trans_orient				185	tCa-tTa	Ser-62-Leu	(NSY)
CBS1483_Sc13_polished_pilon	252019	G	A	0.4645669291338583	gene	YML003W		UPF0507 protein YML003W (Saccharomyces cerevisiae (strain ATCC 204508 / S288c)),trans_orient				919	Gaa-Aaa	Glu-307-Lys	(NSY)
CBS1483_Sc13_polished_pilon	253072	T	C	0.4365079365079365	gene	YML002W		UPF0507 protein YML002W (Saccharomyces cerevisiae (strain ATCC 204508 / S288c)),trans_orient				257	aTt-aCt	Ile-86-Thr	(NSY)
CBS1483_Sc13_polished_pilon	253624	T	G	0.4765625	gene	YML002W		UPF0507 protein YML002W (Saccharomyces cerevisiae (strain ATCC 204508 / S288c)),trans_orient				809	tTa-tGt	Leu-270-Cys	(NSY)
CBS1483_Sc13_polished_pilon	253625	A	T	0.48031496062992124	gene	YML002W		UPF0507 protein YML002W (Saccharomyces cerevisiae (strain ATCC 204508 / S288c)),trans_orient				810	ttA-tgT	Leu-270-Cys	(NSY)
CBS1483_Sc13_polished_pilon	257495	G	C	0.49122807017543857	gene	YMR001C	CDC5	Cell cycle serine/threonine-protein kinase CDC5/MSD2 (Saccharomyces cerevisiae (strain ATCC 204508 / S288c)),trans_orient				1217	tCt-tGt	Ser-406-Cys	(NSY)
CBS1483_Sc13_polished_pilon	258671	T	C	0.460431654676259	gene	YMR001C	CDC5	Cell cycle serine/threonine-protein kinase CDC5/MSD2 (Saccharomyces cerevisiae (strain ATCC 204508 / S288c)),trans_orient				73	Ata-Gta	Ile-25-Val	(NSY)
CBS1483_Sc13_polished_pilon	260796	A	G	0.46534653465346537	gene	YMR003W	AIM34	Altered inheritance of mitochondria protein 34, mitochondrial (Saccharomyces cerevisiae (strain ATCC 204508 / S288c)),trans_orient				62	gAg-gGg	Glu-21-Gly	(NSY)
CBS1483_Sc13_polished_pilon	263763	T	C	0.4	gene	YMR005W	TAF4	Transcription initiation factor TFIID subunit 4 (Saccharomyces cerevisiae (strain ATCC 204508 / S288c)),trans_orient				95	gTa-gCa	Val-32-Ala	(NSY)
CBS1483_Sc13_polished_pilon	264351	A	G	0.48314606741573035	gene	YMR005W	TAF4	Transcription initiation factor TFIID subunit 4 (Saccharomyces cerevisiae (strain ATCC 204508 / S288c)),trans_orient				683	aAa-aGa	Lys-228-Arg	(NSY)
CBS1483_Sc13_polished_pilon	266000	T	C	0.32571428571428573	gene	YMR006C	PLB2	Lysophospholipase 2 (Saccharomyces cerevisiae (strain ATCC 204508 / S288c)),trans_orient				3265	Aat-Gat	Asn-1089-Asp	(NSY)
CBS1483_Sc13_polished_pilon	268360	C	A	0.3380281690140845	gene	YMR006C	PLB2	Lysophospholipase 2 (Saccharomyces cerevisiae (strain ATCC 204508 / S288c)),trans_orient				1834	Gct-Tct	Ala-612-Ser	(NSY)
CBS1483_Sc13_polished_pilon	273362	T	C	0.49206349206349204	gene	YMR010W		Uncharacterized membrane protein YMR010W (Saccharomyces cerevisiae (strain ATCC 204508 / S288c)),trans_orient				677	gTt-gCt	Val-226-Ala	(NSY)
CBS1483_Sc13_polished_pilon	307871	C	T	0.4827586206896552	gene	YMR023C	MSS1	tRNA modification GTPase MSS1, mitochondrial (Saccharomyces cerevisiae (strain ATCC 204508 / S288c)),trans_orient				736	Gat-Aat	Asp-246-Asn	(NSY)
CBS1483_Sc13_polished_pilon	324368	G	A	0.415929203539823	gene	YMR032W	HOF1	Cytokinesis protein 2 (Saccharomyces cerevisiae (strain ATCC 204508 / S288c)),trans_orient				1487	gGa-gAa	Gly-496-Glu	(NSY)
CBS1483_Sc13_polished_pilon	324386	A	C	0.40350877192982454	gene	YMR032W	HOF1	Cytokinesis protein 2 (Saccharomyces cerevisiae (strain ATCC 204508 / S288c)),trans_orient				1505	gAg-gCg	Glu-502-Ala	(NSY)
CBS1483_Sc13_polished_pilon	324879	C	G	0.49206349206349204	gene	YMR032W	HOF1	Cytokinesis protein 2 (Saccharomyces cerevisiae (strain ATCC 204508 / S288c)),trans_orient				370	Caa-Gaa	Gln-124-Glu	(NSY)
CBS1483_Sc13_polished_pilon	330315	A	G	0.46923076923076923	gene	YMR036C	MIH1	M-phase inducer phosphatase (Saccharomyces cerevisiae (strain ATCC 204508 / S288c)),trans_orient				724	Tca-Cca	Ser-242-Pro	(NSY)
CBS1483_Sc13_polished_pilon	330513	C	T	0.4942528735632184	gene	YMR036C	MIH1	M-phase inducer phosphatase (Saccharomyces cerevisiae (strain ATCC 204508 / S288c)),trans_orient				526	Gtt-Att	Val-176-Ile	(NSY)
CBS1483_Sc13_polished_pilon	330807	A	C	0.5	gene	YMR036C	MIH1	M-phase inducer phosphatase (Saccharomyces cerevisiae (strain ATCC 204508 / S288c)),trans_orient				297	gaT-gaG	Asp-99-Glu	(NSY)
CBS1483_Sc13_polished_pilon	332231	G	T	0.4946236559139785	gene	YMR037C	MSN2	Zinc finger protein MSN2 (Saccharomyces cerevisiae (strain ATCC 204508 / S288c)),trans_orient				1858	Cgt-Agt	Arg-620-Ser	(NSY)
CBS1483_Sc13_polished_pilon	332288	A	T	0.43478260869565216	gene	YMR037C	MSN2	Zinc finger protein MSN2 (Saccharomyces cerevisiae (strain ATCC 204508 / S288c)),trans_orient				1801	Tgt-Agt	Cys-601-Ser	(NSY)
CBS1483_Sc13_polished_pilon	342962	C	T	0.4878048780487805	gene	YMR044W	IOC4	ISWI one complex protein 4 (Saccharomyces cerevisiae (strain ATCC 204508 / S288c)),trans_orient				26	aCg-aTg	Thr-9-Met	(NSY)
CBS1483_Sc13_polished_pilon	343124	C	T	0.48695652173913045	gene	YMR044W	IOC4	ISWI one complex protein 4 (Saccharomyces cerevisiae (strain ATCC 204508 / S288c)),trans_orient				188	aCg-aTg	Thr-63-Met	(NSY)
CBS1483_Sc13_polished_pilon	343193	A	C	0.42718446601941745	gene	YMR044W	IOC4	ISWI one complex protein 4 (Saccharomyces cerevisiae (strain ATCC 204508 / S288c)),trans_orient				257	gAt-gCt	Asp-86-Ala	(NSY)
CBS1483_Sc13_polished_pilon	343313	C	T	0.48484848484848486	gene	YMR044W	IOC4	ISWI one complex protein 4 (Saccharomyces cerevisiae (strain ATCC 204508 / S288c)),trans_orient				377	aCg-aTg	Thr-126-Met	(NSY)
CBS1483_Sc13_polished_pilon	343571	T	C	0.3627450980392157	gene	YMR044W	IOC4	ISWI one complex protein 4 (Saccharomyces cerevisiae (strain ATCC 204508 / S288c)),trans_orient				635	gTc-gCc	Val-212-Ala	(NSY)
CBS1483_Sc13_polished_pilon	343699	A	G	0.44537815126050423	gene	YMR044W	IOC4	ISWI one complex protein 4 (Saccharomyces cerevisiae (strain ATCC 204508 / S288c)),trans_orient				763	Act-Gct	Thr-255-Ala	(NSY)
CBS1483_Sc13_polished_pilon	345284	G	C	0.4594594594594595	gene	YMR047C	NUP116	Nucleoporin NUP116/NSP116 (Saccharomyces cerevisiae (strain ATCC 204508 / S288c)),trans_orient				2802	ttC-ttG	Phe-934-Leu	(NSY)
CBS1483_Sc13_polished_pilon	345466	C	T	0.45132743362831856	gene	YMR047C	NUP116	Nucleoporin NUP116/NSP116 (Saccharomyces cerevisiae (strain ATCC 204508 / S288c)),trans_orient				2620	Gcg-Acg	Ala-874-Thr	(NSY)
CBS1483_Sc13_polished_pilon	345996	C	T	0.4845360824742268	gene	YMR047C	NUP116	Nucleoporin NUP116/NSP116 (Saccharomyces cerevisiae (strain ATCC 204508 / S288c)),trans_orient				2152	Gcc-Acc	Ala-718-Thr	(NSY)
CBS1483_Sc13_polished_pilon	346272	T	C	0.4854368932038835	gene	YMR047C	NUP116	Nucleoporin NUP116/NSP116 (Saccharomyces cerevisiae (strain ATCC 204508 / S288c)),trans_orient				1876	Agt-Ggt	Ser-626-Gly	(NSY)
CBS1483_Sc13_polished_pilon	346380	C	T	0.449438202247191	gene	YMR047C	NUP116	Nucleoporin NUP116/NSP116 (Saccharomyces cerevisiae (strain ATCC 204508 / S288c)),trans_orient				1768	Ggt-Agt	Gly-590-Ser	(NSY)
CBS1483_Sc13_polished_pilon	346725	C	T	0.4782608695652174	gene	YMR047C	NUP116	Nucleoporin NUP116/NSP116 (Saccharomyces cerevisiae (strain ATCC 204508 / S288c)),trans_orient				1423	Ggc-Agc	Gly-475-Ser	(NSY)
CBS1483_Sc13_polished_pilon	346984	C	T	0.48863636363636365	gene	YMR047C	NUP116	Nucleoporin NUP116/NSP116 (Saccharomyces cerevisiae (strain ATCC 204508 / S288c)),trans_orient				1250	tGt-tAt	Cys-417-Tyr	(NSY)
CBS1483_Sc13_polished_pilon	346990	A	T	0.4891304347826087	gene	YMR047C	NUP116	Nucleoporin NUP116/NSP116 (Saccharomyces cerevisiae (strain ATCC 204508 / S288c)),trans_orient				1244	gTg-gAg	Val-415-Glu	(NSY)
CBS1483_Sc13_polished_pilon	347130	C	G	0.4205607476635514	gene	YMR047C	NUP116	Nucleoporin NUP116/NSP116 (Saccharomyces cerevisiae (strain ATCC 204508 / S288c)),trans_orient				1104	aaG-aaC	Lys-368-Asn	(NSY)
CBS1483_Sc13_polished_pilon	347176	T	C	0.42201834862385323	gene	YMR047C	NUP116	Nucleoporin NUP116/NSP116 (Saccharomyces cerevisiae (strain ATCC 204508 / S288c)),trans_orient				1058	gAc-gGc	Asp-353-Gly	(NSY)
CBS1483_Sc13_polished_pilon	347577	T	C	0.4954128440366973	gene	YMR047C	NUP116	Nucleoporin NUP116/NSP116 (Saccharomyces cerevisiae (strain ATCC 204508 / S288c)),trans_orient				752	cAa-cGa	Gln-251-Arg	(NSY)
CBS1483_Sc13_polished_pilon	348024	T	G	0.45045045045045046	gene	YMR047C	NUP116	Nucleoporin NUP116/NSP116 (Saccharomyces cerevisiae (strain ATCC 204508 / S288c)),trans_orient				305	gAa-gCa	Glu-102-Ala	(NSY)
CBS1483_Sc13_polished_pilon	348201	C	T	0.49523809523809526	gene	YMR047C	NUP116	Nucleoporin NUP116/NSP116 (Saccharomyces cerevisiae (strain ATCC 204508 / S288c)),trans_orient				128	aGt-aAt	Ser-43-Asn	(NSY)
CBS1483_Sc13_polished_pilon	348670	C	T	0.47368421052631576	gene	YMR048W	CSM3	Chromosome segregation in meiosis protein 3 (Saccharomyces cerevisiae (strain ATCC 204508 / S288c)),trans_orient				68	aCt-aTt	Thr-23-Ile	(NSY)
CBS1483_Sc13_polished_pilon	349456	G	C	0.4174757281553398	gene	YMR048W	CSM3	Chromosome segregation in meiosis protein 3 (Saccharomyces cerevisiae (strain ATCC 204508 / S288c)),trans_orient				854	gGa-gCa	Gly-285-Ala	(NSY)
CBS1483_Sc13_polished_pilon	351423	C	T	0.41346153846153844	gene	YMR049C	ERB1	Ribosome biogenesis protein ERB1 (Saccharomyces cerevisiae (strain ATCC 204508 / S288c)),trans_orient				706	Ggc-Agc	Gly-236-Ser	(NSY)
CBS1483_Sc13_polished_pilon	351561	C	A	0.49107142857142855	gene	YMR049C	ERB1	Ribosome biogenesis protein ERB1 (Saccharomyces cerevisiae (strain ATCC 204508 / S288c)),trans_orient				568	Gat-Tat	Asp-190-Tyr	(NSY)
CBS1483_Sc13_polished_pilon	365441	A	T	0.4857142857142857	gene	YMR058W	FET3	Iron transport multicopper oxidase FET3 (Saccharomyces cerevisiae (strain ATCC 204508 / S288c)),trans_orient				987	gaA-gaT	Glu-329-Asp	(NSY)
CBS1483_Sc13_polished_pilon	393950	C	T	0.4434782608695652	gene	YMR076C	PDS5	Sister chromatid cohesion protein PDS5 (Saccharomyces cerevisiae (strain ATCC 204508 / S288c)),trans_orient				1699	Gcc-Acc	Ala-567-Thr	(NSY)
CBS1483_Sc13_polished_pilon	404787	A	G	0.4387755102040816	gene	YMR080C	NAM7	ATP-dependent helicase NAM7 (Saccharomyces cerevisiae (strain ATCC 204508 / S288c)),trans_orient				730	Tct-Cct	Ser-244-Pro	(NSY)
CBS1483_Sc13_polished_pilon	405203	T	C	0.48936170212765956	gene	YMR080C	NAM7	ATP-dependent helicase NAM7 (Saccharomyces cerevisiae (strain ATCC 204508 / S288c)),trans_orient				314	aAc-aGc	Asn-105-Ser	(NSY)
CBS1483_Sc13_polished_pilon	415288	A	G	0.48623853211009177	gene	YMR086W		Uncharacterized protein YMR086W (Saccharomyces cerevisiae (strain ATCC 204508 / S288c)),trans_orient				179	aAa-aGa	Lys-60-Arg	(NSY)
CBS1483_Sc13_polished_pilon	415436	A	G	0.47115384615384615	gene	YMR086W		Uncharacterized protein YMR086W (Saccharomyces cerevisiae (strain ATCC 204508 / S288c)),trans_orient				55	Act-Gct	Thr-19-Ala	(NSY)
CBS1483_Sc13_polished_pilon	416261	A	G	0.46534653465346537	gene	YMR086W		Uncharacterized protein YMR086W (Saccharomyces cerevisiae (strain ATCC 204508 / S288c)),trans_orient				857	aAt-aGt	Asn-286-Ser	(NSY)
CBS1483_Sc13_polished_pilon	443086	T	C	0.38317757009345793	gene	YMR100W	MUB1	MYND-type zinc finger protein MUB1 (Saccharomyces cerevisiae (strain ATCC 204508 / S288c)),trans_orient				884	gTt-gCt	Val-295-Ala	(NSY)
CBS1483_Sc13_polished_pilon	451890	G	T	0.37755102040816324	gene	YMR105C	PGM2	Phosphoglucomutase-2 (Saccharomyces cerevisiae (strain ATCC 204508 / S288c)),trans_orient				418	Cag-Aag	Gln-140-Lys	(NSY)
CBS1483_Sc13_polished_pilon	474382	T	G	0.4742268041237113	gene	YMR115W	MGR3	Mitochondrial inner membrane i-AAA protease supercomplex subunit MGR3 (Saccharomyces cerevisiae (strain ATCC 204508 / S288c)),trans_orient				393	atT-atG	Ile-131-Met	(NSY)
CBS1483_Sc13_polished_pilon	474383	G	T	0.47959183673469385	gene	YMR115W	MGR3	Mitochondrial inner membrane i-AAA protease supercomplex subunit MGR3 (Saccharomyces cerevisiae (strain ATCC 204508 / S288c)),trans_orient				394	Gct-Tat	Ala-132-Tyr	(NSY)
CBS1483_Sc13_polished_pilon	474384	C	A	0.46938775510204084	gene	YMR115W	MGR3	Mitochondrial inner membrane i-AAA protease supercomplex subunit MGR3 (Saccharomyces cerevisiae (strain ATCC 204508 / S288c)),trans_orient				395	gCt-tAt	Ala-132-Tyr	(NSY)
CBS1483_Sc13_polished_pilon	526806	C	T	0.496	gene	YDL082W	RPL13A	60S ribosomal protein L13-A (Saccharomyces cerevisiae (strain ATCC 204508 / S288c)),trans_orient				247	Gcc-Acc	Ala-83-Thr	(NSY)
CBS1483_Sc13_polished_pilon	539864	A	G	0.40594059405940597	gene	YMR152W	YIM1	Protein YIM1 (Saccharomyces cerevisiae (strain ATCC 204508 / S288c)),trans_orient				521	gAc-gGc	Asp-174-Gly	(NSY)
CBS1483_Sc13_polished_pilon	607839	T	A	0.4479166666666667	gene	YMR185W		Uncharacterized protein YMR185W (Saccharomyces cerevisiae (strain ATCC 204508 / S288c)),trans_orient				1046	aTg-aAg	Met-349-Lys	(NSY)
CBS1483_Sc13_polished_pilon	670148	T	A	0.4888888888888889	gene	YMR212C	EFR3	Protein EFR3 (Saccharomyces cerevisiae (strain ATCC 204508 / S288c)),trans_orient				656	gAg-gTg	Glu-219-Val	(NSY)
CBS1483_Sc14_polished_pilon	23896	T	C	0.44525547445255476	gene	YNL330C	RPD3	Histone deacetylase RPD3 (Saccharomyces cerevisiae (strain ATCC 204508 / S288c)),trans_orient				1049	gAt-gGt	Asp-350-Gly	(NSY)
CBS1483_Sc14_polished_pilon	327945	A	T	0.25925925925925924	gene	YNL166C	BNI5	Bud neck protein 5 (Saccharomyces cerevisiae (strain ATCC 204508 / S288c)),trans_orient				1024	Tat-Aat	Tyr-342-Asn	(NSY)
CBS1483_Sc14_polished_pilon	561418	T	C	0.3497536945812808	gene	YNL035C		Uncharacterized WD repeat-containing protein YNL035C (Saccharomyces cerevisiae (strain ATCC 204508 / S288c)),trans_orient				1058	aAt-aGt	Asn-353-Ser	(NSY)
CBS1483_Sc14_polished_pilon	561487	G	A	0.37610619469026546	gene	YNL035C		Uncharacterized WD repeat-containing protein YNL035C (Saccharomyces cerevisiae (strain ATCC 204508 / S288c)),trans_orient				989	cCa-cTa	Pro-330-Leu	(NSY)
CBS1483_Sc14_polished_pilon	561771	T	G	0.37433155080213903	gene	YNL035C		Uncharacterized WD repeat-containing protein YNL035C (Saccharomyces cerevisiae (strain ATCC 204508 / S288c)),trans_orient				705	gaA-gaC	Glu-235-Asp	(NSY)
CBS1483_Sc14_polished_pilon	561926	C	G	0.3546511627906977	gene	YNL035C		Uncharacterized WD repeat-containing protein YNL035C (Saccharomyces cerevisiae (strain ATCC 204508 / S288c)),trans_orient				550	Gag-Cag	Glu-184-Gln	(NSY)
CBS1483_Sc14_polished_pilon	565088	G	A	0.2866043613707165	gene	YNL034W		Uncharacterized protein YNL034W (Saccharomyces cerevisiae (strain ATCC 204508 / S288c)),trans_orient				1822	Gta-Ata	Val-608-Ile	(NSY)
CBS1483_Sc14_polished_pilon	568057	G	A	0.37305699481865284	gene	YNL020C	ARK1	Actin-regulating kinase 1 (Saccharomyces cerevisiae (strain ATCC 204508 / S288c)),trans_orient				553	Gta-Ata	Val-185-Ile	(NSY)
CBS1483_Sc14_polished_pilon	568861	C	G	0.35858585858585856	gene	YNL020C	ARK1	Actin-regulating kinase 1 (Saccharomyces cerevisiae (strain ATCC 204508 / S288c)),trans_orient				173	cCc-cGc	Pro-58-Arg	(NSY)
CBS1483_Sc14_polished_pilon	569281	C	T	0.35365853658536583	gene	YNL020C	ARK1	Actin-regulating kinase 1 (Saccharomyces cerevisiae (strain ATCC 204508 / S288c)),trans_orient				593	aCa-aTa	Thr-198-Ile	(NSY)
CBS1483_Sc14_polished_pilon	570182	T	G	0.3291139240506329	gene	YNL021W	HDA1	Histone deacetylase HDA1 (Saccharomyces cerevisiae (strain ATCC 204508 / S288c)),trans_orient				1634	aAa-aCa	Lys-545-Thr	(NSY)
CBS1483_Sc14_polished_pilon	570519	T	C	0.313953488372093	gene	YNL021W	HDA1	Histone deacetylase HDA1 (Saccharomyces cerevisiae (strain ATCC 204508 / S288c)),trans_orient				1297	Agg-Ggg	Arg-433-Gly	(NSY)
CBS1483_Sc14_polished_pilon	570568	C	A	0.34502923976608185	gene	YNL021W	HDA1	Histone deacetylase HDA1 (Saccharomyces cerevisiae (strain ATCC 204508 / S288c)),trans_orient				1248	atG-atT	Met-416-Ile	(NSY)
CBS1483_Sc14_polished_pilon	573212	G	A	0.4031413612565445	gene	YNL022C		Uncharacterized protein YNL022C (Saccharomyces cerevisiae (strain ATCC 204508 / S288c)),trans_orient				1070	gGc-gAc	Gly-357-Asp	(NSY)
CBS1483_Sc14_polished_pilon	574977	T	C	0.3630952380952381	gene	YNL023C	FAP1	FKBP12-associated protein 1 (Saccharomyces cerevisiae (strain ATCC 204508 / S288c)),trans_orient				1096	Tcg-Ccg	Ser-366-Pro	(NSY)
CBS1483_Sc14_polished_pilon	575988	G	A	0.3865979381443299	gene	YNL023C	FAP1	FKBP12-associated protein 1 (Saccharomyces cerevisiae (strain ATCC 204508 / S288c)),trans_orient				2107	Gcg-Agg	Ala-703-Arg	(NSY)
CBS1483_Sc14_polished_pilon	575989	C	G	0.390625	gene	YNL023C	FAP1	FKBP12-associated protein 1 (Saccharomyces cerevisiae (strain ATCC 204508 / S288c)),trans_orient				2108	gCg-aGg	Ala-703-Arg	(NSY)
CBS1483_Sc14_polished_pilon	576402	A	G	0.3862433862433862	gene	YNL023C	FAP1	FKBP12-associated protein 1 (Saccharomyces cerevisiae (strain ATCC 204508 / S288c)),trans_orient				2521	Aag-Gag	Lys-841-Glu	(NSY)
CBS1483_Sc14_polished_pilon	577643	A	T	0.3151515151515151	gene	YNL024C		Uncharacterized protein YNL024C (Saccharomyces cerevisiae (strain ATCC 204508 / S288c)),trans_orient				450	gaA-gaT	Glu-150-Asp	(NSY)
CBS1483_Sc14_polished_pilon	579978	T	A	0.4233576642335766	gene	YNL025C	SSN8	RNA polymerase II holoenzyme cyclin-like subunit (Saccharomyces cerevisiae (strain ATCC 204508 / S288c)),trans_orient				230	tTc-tAc	Phe-77-Tyr	(NSY)
CBS1483_Sc14_polished_pilon	580029	A	C	0.33986928104575165	gene	YNL025C	SSN8	RNA polymerase II holoenzyme cyclin-like subunit (Saccharomyces cerevisiae (strain ATCC 204508 / S288c)),trans_orient				281	tAt-tCt	Tyr-94-Ser	(NSY)
CBS1483_Sc14_polished_pilon	580254	G	A	0.44525547445255476	gene	YNL025C	SSN8	RNA polymerase II holoenzyme cyclin-like subunit (Saccharomyces cerevisiae (strain ATCC 204508 / S288c)),trans_orient				506	gGa-gAa	Gly-169-Glu	(NSY)
CBS1483_Sc14_polished_pilon	583692	G	A	0.3791208791208791	gene	YNL027W	CRZ1	Transcriptional regulator CRZ1 (Saccharomyces cerevisiae (strain ATCC 204508 / S288c)),trans_orient				1781	cCa-cTa	Pro-594-Leu	(NSY)
CBS1483_Sc14_polished_pilon	583995	G	A	0.391812865497076	gene	YNL027W	CRZ1	Transcriptional regulator CRZ1 (Saccharomyces cerevisiae (strain ATCC 204508 / S288c)),trans_orient				1478	aCt-aTt	Thr-493-Ile	(NSY)
CBS1483_Sc14_polished_pilon	584448	A	G	0.27167630057803466	gene	YNL027W	CRZ1	Transcriptional regulator CRZ1 (Saccharomyces cerevisiae (strain ATCC 204508 / S288c)),trans_orient				1025	cTa-cCa	Leu-342-Pro	(NSY)
CBS1483_Sc14_polished_pilon	584524	C	T	0.31521739130434784	gene	YNL027W	CRZ1	Transcriptional regulator CRZ1 (Saccharomyces cerevisiae (strain ATCC 204508 / S288c)),trans_orient				949	Gca-Aca	Ala-317-Thr	(NSY)
CBS1483_Sc14_polished_pilon	586454	T	C	0.2988505747126437	gene	YNL029C	KTR5	Probable mannosyltransferase KTR5 (Saccharomyces cerevisiae (strain ATCC 204508 / S288c)),trans_orient				83	gTg-gCg	Val-28-Ala	(NSY)
CBS1483_Sc14_polished_pilon	589858	A	C	0.38095238095238093	gene	YNL032W	SIW14	Tyrosine-protein phosphatase SIW14 (Saccharomyces cerevisiae (strain ATCC 204508 / S288c)),trans_orient				674	aTt-aGt	Ile-225-Ser	(NSY)
CBS1483_Sc14_polished_pilon	590291	A	G	0.2903225806451613	gene	YNL032W	SIW14	Tyrosine-protein phosphatase SIW14 (Saccharomyces cerevisiae (strain ATCC 204508 / S288c)),trans_orient				241	Tgg-Cgg	Trp-81-Arg	(NSY)
CBS1483_Sc14_polished_pilon	593130	A	G	0.3358208955223881	gene	YNL034W		Uncharacterized protein YNL034W (Saccharomyces cerevisiae (strain ATCC 204508 / S288c)),trans_orient				1283	aTc-aCc	Ile-428-Thr	(NSY)
CBS1483_Sc14_polished_pilon	593314	T	C	0.3125	gene	YNL034W		Uncharacterized protein YNL034W (Saccharomyces cerevisiae (strain ATCC 204508 / S288c)),trans_orient				1099	Atg-Gtg	Met-367-Val	(NSY)
CBS1483_Sc14_polished_pilon	593748	T	C	0.4097560975609756	gene	YNL034W		Uncharacterized protein YNL034W (Saccharomyces cerevisiae (strain ATCC 204508 / S288c)),trans_orient				772	Act-Gct	Thr-258-Ala	(NSY)
CBS1483_Sc14_polished_pilon	594050	A	G	0.37333333333333335	gene	YNL034W		Uncharacterized protein YNL034W (Saccharomyces cerevisiae (strain ATCC 204508 / S288c)),trans_orient				470	gTa-gCa	Val-157-Ala	(NSY)
CBS1483_Sc14_polished_pilon	594199	C	T	0.38095238095238093	gene	YNL034W		Uncharacterized protein YNL034W (Saccharomyces cerevisiae (strain ATCC 204508 / S288c)),trans_orient				321	gcG-ccA	Ala-107-Pro	(NSY)
CBS1483_Sc14_polished_pilon	594201	C	G	0.3870967741935484	gene	YNL034W		Uncharacterized protein YNL034W (Saccharomyces cerevisiae (strain ATCC 204508 / S288c)),trans_orient				319	Gcg-Cca	Ala-107-Pro	(NSY)
CBS1483_Sc14_polished_pilon	596378	A	G	0.3894736842105263	gene	YNL016W	PUB1	Nuclear and cytoplasmic polyadenylated RNA-binding protein PUB1 (Saccharomyces cerevisiae (strain ATCC 204508 / S288c)),trans_orient				788	gAt-gGt	Asp-263-Gly	(NSY)
CBS1483_Sc14_polished_pilon	596399	G	A	0.3989071038251366	gene	YNL016W	PUB1	Nuclear and cytoplasmic polyadenylated RNA-binding protein PUB1 (Saccharomyces cerevisiae (strain ATCC 204508 / S288c)),trans_orient				809	aGc-aAc	Ser-270-Asn	(NSY)
CBS1483_Sc14_polished_pilon	598169	G	C	0.36312849162011174	gene	YNL015W	PBI2	Protease B inhibitors 2 and 1 (Saccharomyces cerevisiae (strain ATCC 204508 / S288c)),trans_orient				97	Gta-Cta	Val-33-Leu	(NSY)
CBS1483_Sc14_polished_pilon	600546	T	C	0.41711229946524064	gene	YNL014W	HEF3	Elongation factor 3B (Saccharomyces cerevisiae (strain ATCC 204508 / S288c)),trans_orient				1055	aTt-aCt	Ile-352-Thr	(NSY)
CBS1483_Sc14_polished_pilon	602550	G	A	0.3923444976076555	gene	YNL012W	SPO1	Putative meiotic phospholipase SPO1 (Saccharomyces cerevisiae (strain ATCC 204508 / S288c)),trans_orient				109	Gaa-Aaa	Glu-37-Lys	(NSY)
CBS1483_Sc14_polished_pilon	603184	A	C	0.37373737373737376	gene	YNL012W	SPO1	Putative meiotic phospholipase SPO1 (Saccharomyces cerevisiae (strain ATCC 204508 / S288c)),trans_orient				743	aAa-aCa	Lys-248-Thr	(NSY)
CBS1483_Sc14_polished_pilon	605008	T	C	0.4186046511627907	gene	YNL011C		Uncharacterized protein YNL011C (Saccharomyces cerevisiae (strain ATCC 204508 / S288c)),trans_orient				835	Agg-Ggg	Arg-279-Gly	(NSY)
CBS1483_Sc14_polished_pilon	606598	T	C	0.3473053892215569	gene	YNL010W		Uncharacterized phosphatase YNL010W (Saccharomyces cerevisiae (strain ATCC 204508 / S288c)),trans_orient				292	Tcc-Ccc	Ser-98-Pro	(NSY)
CBS1483_Sc14_polished_pilon	607012	A	G	0.31958762886597936	gene	YNL010W		Uncharacterized phosphatase YNL010W (Saccharomyces cerevisiae (strain ATCC 204508 / S288c)),trans_orient				706	Act-Gct	Thr-236-Ala	(NSY)
CBS1483_Sc14_polished_pilon	607977	A	C	0.3493975903614458	gene	YNL009W	IDP3	Isocitrate dehydrogenase [NADP] (Saccharomyces cerevisiae (strain ATCC 204508 / S288c)),trans_orient				485	aAa-aCa	Lys-162-Thr	(NSY)
CBS1483_Sc14_polished_pilon	608237	A	G	0.3111111111111111	gene	YNL009W	IDP3	Isocitrate dehydrogenase [NADP] (Saccharomyces cerevisiae (strain ATCC 204508 / S288c)),trans_orient				719	cAt-cGt	His-240-Arg	(NSY)
CBS1483_Sc14_polished_pilon	608258	C	T	0.32727272727272727	gene	YNL009W	IDP3	Isocitrate dehydrogenase [NADP] (Saccharomyces cerevisiae (strain ATCC 204508 / S288c)),trans_orient				740	gCa-gTa	Ala-247-Val	(NSY)
CBS1483_Sc14_polished_pilon	608711	C	T	0.4146341463414634	gene	YNL009W	IDP3	Isocitrate dehydrogenase [NADP] (Saccharomyces cerevisiae (strain ATCC 204508 / S288c)),trans_orient				1193	aCg-aTg	Thr-398-Met	(NSY)
CBS1483_Sc14_polished_pilon	608740	G	A	0.4121212121212121	gene	YNL009W	IDP3	Isocitrate dehydrogenase [NADP] (Saccharomyces cerevisiae (strain ATCC 204508 / S288c)),trans_orient				1222	Gtg-Atg	Val-408-Met	(NSY)
CBS1483_Sc14_polished_pilon	609084	A	G	0.32978723404255317	gene	YNL008C	ASI3	Protein ASI3 (Saccharomyces cerevisiae (strain ATCC 204508 / S288c)),trans_orient				1829	gTc-gCc	Val-610-Ala	(NSY)
CBS1483_Sc14_polished_pilon	609518	A	T	0.3780487804878049	gene	YNL008C	ASI3	Protein ASI3 (Saccharomyces cerevisiae (strain ATCC 204508 / S288c)),trans_orient				1395	aaT-aaA	Asn-465-Lys	(NSY)
CBS1483_Sc14_polished_pilon	610069	C	T	0.37714285714285717	gene	YNL008C	ASI3	Protein ASI3 (Saccharomyces cerevisiae (strain ATCC 204508 / S288c)),trans_orient				844	Gtt-Att	Val-282-Ile	(NSY)
CBS1483_Sc14_polished_pilon	611897	C	T	0.4	gene	YNL007C	SIS1	Protein SIS1 (Saccharomyces cerevisiae (strain ATCC 204508 / S288c)),trans_orient				361	Ggc-Agc	Gly-121-Ser	(NSY)
CBS1483_Sc14_polished_pilon	611986	C	T	0.29651162790697677	gene	YNL007C	SIS1	Protein SIS1 (Saccharomyces cerevisiae (strain ATCC 204508 / S288c)),trans_orient				272	gGa-gAa	Gly-91-Glu	(NSY)
CBS1483_Sc14_polished_pilon	613497	G	A	0.3791208791208791	gene	YNL006W	LST8	Target of rapamycin complex subunit LST8 (Saccharomyces cerevisiae (strain ATCC 204508 / S288c)),trans_orient				739	Gat-Aat	Asp-247-Asn	(NSY)
CBS1483_Sc14_polished_pilon	614319	T	G	0.40718562874251496	gene	YNL005C	MRP7	54S ribosomal protein L2, mitochondrial (Saccharomyces cerevisiae (strain ATCC 204508 / S288c)),trans_orient				802	Aag-Cag	Lys-268-Gln	(NSY)
CBS1483_Sc14_polished_pilon	614385	C	T	0.336734693877551	gene	YNL005C	MRP7	54S ribosomal protein L2, mitochondrial (Saccharomyces cerevisiae (strain ATCC 204508 / S288c)),trans_orient				736	Gag-Aag	Glu-246-Lys	(NSY)
CBS1483_Sc14_polished_pilon	618265	T	C	0.35195530726256985	gene	YNL003C	PET8	Putative mitochondrial carrier protein PET8 (Saccharomyces cerevisiae (strain ATCC 204508 / S288c)),trans_orient				257	cAg-cGg	Gln-86-Arg	(NSY)
CBS1483_Sc14_polished_pilon	619062	T	C	0.35960591133004927	gene	YNL002C	RLP7	Ribosome biogenesis protein RLP7 (Saccharomyces cerevisiae (strain ATCC 204508 / S288c)),trans_orient				773	gAt-gGt	Asp-258-Gly	(NSY)
CBS1483_Sc14_polished_pilon	619172	C	G	0.27918781725888325	gene	YNL002C	RLP7	Ribosome biogenesis protein RLP7 (Saccharomyces cerevisiae (strain ATCC 204508 / S288c)),trans_orient				663	gaG-gaC	Glu-221-Asp	(NSY)
CBS1483_Sc14_polished_pilon	620339	T	C	0.4198895027624309	gene	YNL001W	DOM34	Protein DOM34 (Saccharomyces cerevisiae (strain ATCC 204508 / S288c)),trans_orient				179	aTa-aCa	Ile-60-Thr	(NSY)
CBS1483_Sc14_polished_pilon	622631	C	A	0.3891891891891892	gene	YNR001C	CIT1	Citrate synthase, mitochondrial (Saccharomyces cerevisiae (strain ATCC 204508 / S288c)),trans_orient				1136	tGc-tTc	Cys-379-Phe	(NSY)
CBS1483_Sc14_polished_pilon	623696	G	A	0.32967032967032966	gene	YNR001C	CIT1	Citrate synthase, mitochondrial (Saccharomyces cerevisiae (strain ATCC 204508 / S288c)),trans_orient				71	aCg-aTg	Thr-24-Met	(NSY)
CBS1483_Sc14_polished_pilon	631128	A	G	0.36486486486486486	gene	YNR006W	VPS27	Vacuolar protein sorting-associated protein 27 (Saccharomyces cerevisiae (strain ATCC 204508 / S288c)),trans_orient				1336	Atc-Gtc	Ile-446-Val	(NSY)
CBS1483_Sc14_polished_pilon	631198	T	C	0.35064935064935066	gene	YNR006W	VPS27	Vacuolar protein sorting-associated protein 27 (Saccharomyces cerevisiae (strain ATCC 204508 / S288c)),trans_orient				1406	cTc-cCc	Leu-469-Pro	(NSY)
CBS1483_Sc14_polished_pilon	637411	T	C	0.2909090909090909	gene	YNR011C	PRP2	Pre-mRNA-splicing factor ATP-dependent RNA helicase-like protein PRP2 (Saccharomyces cerevisiae (strain ATCC 204508 / S288c)),trans_orient				2355	atA-atG	Ile-785-Met	(NSY)
CBS1483_Sc14_polished_pilon	638610	A	T	0.4010989010989011	gene	YNR011C	PRP2	Pre-mRNA-splicing factor ATP-dependent RNA helicase-like protein PRP2 (Saccharomyces cerevisiae (strain ATCC 204508 / S288c)),trans_orient				1156	Ttt-Att	Phe-386-Ile	(NSY)
CBS1483_Sc14_polished_pilon	638972	T	A	0.3782051282051282	gene	YNR011C	PRP2	Pre-mRNA-splicing factor ATP-dependent RNA helicase-like protein PRP2 (Saccharomyces cerevisiae (strain ATCC 204508 / S288c)),trans_orient				794	tAc-tTc	Tyr-265-Phe	(NSY)
CBS1483_Sc14_polished_pilon	638988	T	A	0.38414634146341464	gene	YNR011C	PRP2	Pre-mRNA-splicing factor ATP-dependent RNA helicase-like protein PRP2 (Saccharomyces cerevisiae (strain ATCC 204508 / S288c)),trans_orient				778	Atg-Ttg	Met-260-Leu	(NSY)
CBS1483_Sc14_polished_pilon	639663	T	C	0.37209302325581395	gene	YNR011C	PRP2	Pre-mRNA-splicing factor ATP-dependent RNA helicase-like protein PRP2 (Saccharomyces cerevisiae (strain ATCC 204508 / S288c)),trans_orient				103	Agt-Ggt	Ser-35-Gly	(NSY)
CBS1483_Sc14_polished_pilon	640289	T	C	0.395	gene	YNR012W	URK1	Uridine kinase (Saccharomyces cerevisiae (strain ATCC 204508 / S288c)),trans_orient				44	tTt-tCt	Phe-15-Ser	(NSY)
CBS1483_Sc14_polished_pilon	640336	A	G	0.3783783783783784	gene	YNR012W	URK1	Uridine kinase (Saccharomyces cerevisiae (strain ATCC 204508 / S288c)),trans_orient				91	Aca-Gca	Thr-31-Ala	(NSY)
CBS1483_Sc14_polished_pilon	641103	G	A	0.36585365853658536	gene	YNR012W	URK1	Uridine kinase (Saccharomyces cerevisiae (strain ATCC 204508 / S288c)),trans_orient				858	atG-atA	Met-286-Ile	(NSY)
CBS1483_Sc14_polished_pilon	688577	A	G	0.31645569620253167	gene	YNR038W	DBP6	ATP-dependent RNA helicase DBP6 (Saccharomyces cerevisiae (strain ATCC 204508 / S288c)),trans_orient				206	gAt-gGt	Asp-69-Gly	(NSY)
CBS1483_Sc14_polished_pilon	750104	A	C	0.38402061855670105	gene	YNR065C		Uncharacterized membrane glycoprotein YNR065C (Saccharomyces cerevisiae (strain ATCC 204508 / S288c)),trans_orient				2170	Tat-Gat	Tyr-724-Asp	(NSY)
CBS1483_Sc14_polished_pilon	750394	T	C	0.40702479338842973	gene	YNR065C		Uncharacterized membrane glycoprotein YNR065C (Saccharomyces cerevisiae (strain ATCC 204508 / S288c)),trans_orient				1880	gAa-gGa	Glu-627-Gly	(NSY)
CBS1483_Sc15-Sc11_polished_pilon	126513	T	C	0.3464052287581699	gene	YOL097C	WRS1	Tryptophan--tRNA ligase, cytoplasmic (Saccharomyces cerevisiae (strain ATCC 204508 / S288c)),trans_orient				668	aAg-aGg	Lys-223-Arg	(NSY)
CBS1483_Sc15-Sc11_polished_pilon	146240	T	G	0.3223684210526316	gene	YOL087C		Uncharacterized WD repeat-containing protein YOL087C (Saccharomyces cerevisiae (strain ATCC 204508 / S288c)),trans_orient				1754	gAa-gCa	Glu-585-Ala	(NSY)
CBS1483_Sc15-Sc11_polished_pilon	163367	A	T	0.3475177304964539	gene	YOL081W	IRA2	Inhibitory regulator protein IRA2 (Saccharomyces cerevisiae (strain ATCC 204508 / S288c)),trans_orient				2950	Agc-Tgc	Ser-984-Cys	(NSY)
CBS1483_Sc15-Sc11_polished_pilon	164489	C	T	0.33507853403141363	gene	YOL081W	IRA2	Inhibitory regulator protein IRA2 (Saccharomyces cerevisiae (strain ATCC 204508 / S288c)),trans_orient				743	tCt-tTt	Ser-248-Phe	(NSY)
CBS1483_Sc15-Sc11_polished_pilon	164935	A	G	0.28125	gene	YOL081W	IRA2	Inhibitory regulator protein IRA2 (Saccharomyces cerevisiae (strain ATCC 204508 / S288c)),trans_orient				1189	Atc-Gtc	Ile-397-Val	(NSY)
CBS1483_Sc15-Sc11_polished_pilon	176438	A	C	0.47368421052631576	gene	YOL076W	MDM20	N-terminal acetyltransferase B complex subunit MDM20 (Saccharomyces cerevisiae (strain ATCC 204508 / S288c)),trans_orient				68	gAa-gCa	Glu-23-Ala	(NSY)
CBS1483_Sc15-Sc11_polished_pilon	176564	G	T	0.2634730538922156	gene	YOL076W	MDM20	N-terminal acetyltransferase B complex subunit MDM20 (Saccharomyces cerevisiae (strain ATCC 204508 / S288c)),trans_orient				194	gGg-gTg	Gly-65-Val	(NSY)
CBS1483_Sc15-Sc11_polished_pilon	177034	G	A	0.3489583333333333	gene	YOL076W	MDM20	N-terminal acetyltransferase B complex subunit MDM20 (Saccharomyces cerevisiae (strain ATCC 204508 / S288c)),trans_orient				664	Gcc-Acc	Ala-222-Thr	(NSY)
CBS1483_Sc15-Sc11_polished_pilon	177473	G	T	0.2916666666666667	gene	YOL076W	MDM20	N-terminal acetyltransferase B complex subunit MDM20 (Saccharomyces cerevisiae (strain ATCC 204508 / S288c)),trans_orient				1103	cGa-cTa	Arg-368-Leu	(NSY)
CBS1483_Sc15-Sc11_polished_pilon	177668	C	T	0.3625	gene	YOL076W	MDM20	N-terminal acetyltransferase B complex subunit MDM20 (Saccharomyces cerevisiae (strain ATCC 204508 / S288c)),trans_orient				1298	gCc-gTc	Ala-433-Val	(NSY)
CBS1483_Sc15-Sc11_polished_pilon	180748	T	A	0.35294117647058826	gene	YOL075C/YOL074C		Uncharacterized ABC transporter ATP-binding protein/permease YOL075C (Saccharomyces cerevisiae (strain ATCC 204508 / S288c)),trans_orient				2140	Aat-Tat	Asn-714-Tyr	(NSY)
CBS1483_Sc15-Sc11_polished_pilon	185085	T	C	0.32075471698113206	gene	YOL072W	THP1	Nuclear mRNA export protein THP1 (Saccharomyces cerevisiae (strain ATCC 204508 / S288c)),trans_orient				767	aTg-aCg	Met-256-Thr	(NSY)
CBS1483_Sc15-Sc11_polished_pilon	186090	T	C	0.31952662721893493	gene	YOL071W	EMI5	Succinate dehydrogenase assembly factor 2, mitochondrial (Saccharomyces cerevisiae (strain ATCC 204508 / S288c)),trans_orient				211	Tat-Cat	Tyr-71-His	(NSY)
CBS1483_Sc15-Sc11_polished_pilon	192948	G	A	0.35365853658536583	gene	YOL066C	RIB2	Bifunctional protein RIB2 (Saccharomyces cerevisiae (strain ATCC 204508 / S288c)),trans_orient				875	gCt-gTt	Ala-292-Val	(NSY)
CBS1483_Sc15-Sc11_polished_pilon	210337	G	A	0.34554973821989526	gene	YOL057W		Probable dipeptidyl peptidase 3 (Saccharomyces cerevisiae (strain ATCC 204508 / S288c)),trans_orient				208	Gac-Aac	Asp-70-Asn	(NSY)
CBS1483_Sc15-Sc11_polished_pilon	211208	G	A	0.375	gene	YOL057W		Probable dipeptidyl peptidase 3 (Saccharomyces cerevisiae (strain ATCC 204508 / S288c)),trans_orient				1079	gGa-gAa	Gly-360-Glu	(NSY)
CBS1483_Sc15-Sc11_polished_pilon	211543	A	G	0.313953488372093	gene	YOL057W		Probable dipeptidyl peptidase 3 (Saccharomyces cerevisiae (strain ATCC 204508 / S288c)),trans_orient				1414	Aca-Gca	Thr-472-Ala	(NSY)
CBS1483_Sc15-Sc11_polished_pilon	214920	C	T	0.34911242603550297	gene	YOL055C	THI20	Hydroxymethylpyrimidine/phosphomethylpyrimidine kinase THI20 (Saccharomyces cerevisiae (strain ATCC 204508 / S288c)),trans_orient				253	Gac-Aac	Asp-85-Asn	(NSY)
CBS1483_Sc15-Sc11_polished_pilon	224371	A	C	0.34459459459459457	gene	YOL054W	PSH1	RING finger protein PSH1 (Saccharomyces cerevisiae (strain ATCC 204508 / S288c)),trans_orient				185	aAt-aCt	Asn-62-Thr	(NSY)
CBS1483_Sc15-Sc11_polished_pilon	224662	C	A	0.3782051282051282	gene	YOL054W	PSH1	RING finger protein PSH1 (Saccharomyces cerevisiae (strain ATCC 204508 / S288c)),trans_orient				476	cCa-cAa	Pro-159-Gln	(NSY)
CBS1483_Sc15-Sc11_polished_pilon	224854	G	A	0.35668789808917195	gene	YOL054W	PSH1	RING finger protein PSH1 (Saccharomyces cerevisiae (strain ATCC 204508 / S288c)),trans_orient				668	aGt-aAt	Ser-223-Asn	(NSY)
CBS1483_Sc15-Sc11_polished_pilon	225431	T	G	0.2727272727272727	gene	YOL054W	PSH1	RING finger protein PSH1 (Saccharomyces cerevisiae (strain ATCC 204508 / S288c)),trans_orient				1245	gaT-gaG	Asp-415-Glu	(NSY)
CBS1483_Sc15-Sc11_polished_pilon	225958	G	A	0.3246753246753247	gene	YOL053W	AIM39	Altered inheritance of mitochondria protein 39, mitochondrial (Saccharomyces cerevisiae (strain ATCC 204508 / S288c)),trans_orient				283	Gga-Aga	Gly-95-Arg	(NSY)
CBS1483_Sc15-Sc11_polished_pilon	225970	A	G	0.3670886075949367	gene	YOL053W	AIM39	Altered inheritance of mitochondria protein 39, mitochondrial (Saccharomyces cerevisiae (strain ATCC 204508 / S288c)),trans_orient				295	Aca-Gca	Thr-99-Ala	(NSY)
CBS1483_Sc15-Sc11_polished_pilon	226297	G	A	0.3888888888888889	gene	YOL053W	AIM39	Altered inheritance of mitochondria protein 39, mitochondrial (Saccharomyces cerevisiae (strain ATCC 204508 / S288c)),trans_orient				622	Gta-Ata	Val-208-Ile	(NSY)
CBS1483_Sc15-Sc11_polished_pilon	226468	G	C	0.29577464788732394	gene	YOL053W	AIM39	Altered inheritance of mitochondria protein 39, mitochondrial (Saccharomyces cerevisiae (strain ATCC 204508 / S288c)),trans_orient				793	Gta-Cta	Val-265-Leu	(NSY)
CBS1483_Sc15-Sc11_polished_pilon	230823	C	A	0.29411764705882354	gene	YOL051W	GAL11	Mediator of RNA polymerase II transcription subunit 15 (Saccharomyces cerevisiae (strain ATCC 204508 / S288c)),trans_orient				294	aaC-aaA	Asn-98-Lys	(NSY)
CBS1483_Sc15-Sc11_polished_pilon	231386	T	C	0.3241758241758242	gene	YOL051W	GAL11	Mediator of RNA polymerase II transcription subunit 15 (Saccharomyces cerevisiae (strain ATCC 204508 / S288c)),trans_orient				857	cTt-cCt	Leu-286-Pro	(NSY)
CBS1483_Sc15-Sc11_polished_pilon	233170	C	T	0.2865853658536585	gene	YOL051W	GAL11	Mediator of RNA polymerase II transcription subunit 15 (Saccharomyces cerevisiae (strain ATCC 204508 / S288c)),trans_orient				2641	Cat-Tat	His-881-Tyr	(NSY)
CBS1483_Sc15-Sc11_polished_pilon	234589	A	C	0.37572254335260113	gene	YOL049W	GSH2	Glutathione synthetase (Saccharomyces cerevisiae (strain ATCC 204508 / S288c)),trans_orient				362	aAt-aCt	Asn-121-Thr	(NSY)
CBS1483_Sc15-Sc11_polished_pilon	234874	G	T	0.37572254335260113	gene	YOL049W	GSH2	Glutathione synthetase (Saccharomyces cerevisiae (strain ATCC 204508 / S288c)),trans_orient				647	aGt-aTt	Ser-216-Ile	(NSY)
CBS1483_Sc15-Sc11_polished_pilon	235698	C	T	0.38860103626943004	gene	YOL049W	GSH2	Glutathione synthetase (Saccharomyces cerevisiae (strain ATCC 204508 / S288c)),trans_orient				1471	Cac-Tac	His-491-Tyr	(NSY)
CBS1483_Sc15-Sc11_polished_pilon	236756	C	A	0.3987341772151899	gene	YOL048C	RRT8	Regulator of rDNA transcription protein 8 (Saccharomyces cerevisiae (strain ATCC 204508 / S288c)),trans_orient				164	aGa-aTa	Arg-55-Ile	(NSY)
CBS1483_Sc15-Sc11_polished_pilon	236799	C	A	0.3619631901840491	gene	YOL048C	RRT8	Regulator of rDNA transcription protein 8 (Saccharomyces cerevisiae (strain ATCC 204508 / S288c)),trans_orient				121	Gct-Tct	Ala-41-Ser	(NSY)
CBS1483_Sc15-Sc11_polished_pilon	238248	G	C	0.3356164383561644	gene	YOL047C		Uncharacterized protein YOL047C (Saccharomyces cerevisiae (strain ATCC 204508 / S288c)),trans_orient				107	gCg-gGg	Ala-36-Gly	(NSY)
CBS1483_Sc15-Sc11_polished_pilon	239487	T	C	0.304635761589404	gene	YOL045W	PSK2	Serine/threonine-protein kinase PSK2 (Saccharomyces cerevisiae (strain ATCC 204508 / S288c)),trans_orient				385	Tcg-Ccg	Ser-129-Pro	(NSY)
CBS1483_Sc15-Sc11_polished_pilon	240822	A	T	0.27672955974842767	gene	YOL045W	PSK2	Serine/threonine-protein kinase PSK2 (Saccharomyces cerevisiae (strain ATCC 204508 / S288c)),trans_orient				1720	Ata-Tta	Ile-574-Leu	(NSY)
CBS1483_Sc15-Sc11_polished_pilon	242952	C	T	0.4140127388535032	gene	YOL044W	PEX15	Peroxisomal membrane protein PEX15 (Saccharomyces cerevisiae (strain ATCC 204508 / S288c)),trans_orient				197	tCt-tTt	Ser-66-Phe	(NSY)
CBS1483_Sc15-Sc11_polished_pilon	242955	A	T	0.41025641025641024	gene	YOL044W	PEX15	Peroxisomal membrane protein PEX15 (Saccharomyces cerevisiae (strain ATCC 204508 / S288c)),trans_orient				200	gAg-gTg	Glu-67-Val	(NSY)
CBS1483_Sc15-Sc11_polished_pilon	243068	A	G	0.49295774647887325	gene	YOL044W	PEX15	Peroxisomal membrane protein PEX15 (Saccharomyces cerevisiae (strain ATCC 204508 / S288c)),trans_orient				313	Agt-Ggt	Ser-105-Gly	(NSY)
CBS1483_Sc15-Sc11_polished_pilon	243131	C	T	0.4791666666666667	gene	YOL044W	PEX15	Peroxisomal membrane protein PEX15 (Saccharomyces cerevisiae (strain ATCC 204508 / S288c)),trans_orient				376	Ctc-Ttc	Leu-126-Phe	(NSY)
CBS1483_Sc15-Sc11_polished_pilon	243757	C	G	0.367816091954023	gene	YOL044W	PEX15	Peroxisomal membrane protein PEX15 (Saccharomyces cerevisiae (strain ATCC 204508 / S288c)),trans_orient				1002	aaC-aaG	Asn-334-Lys	(NSY)
CBS1483_Sc15-Sc11_polished_pilon	243857	A	G	0.2760416666666667	gene	YOL044W	PEX15	Peroxisomal membrane protein PEX15 (Saccharomyces cerevisiae (strain ATCC 204508 / S288c)),trans_orient				1102	Act-Gct	Thr-368-Ala	(NSY)
CBS1483_Sc15-Sc11_polished_pilon	244356	G	A	0.2981366459627329	gene	YOL043C	NTG2	DNA base excision repair N-glycosylase 2 (Saccharomyces cerevisiae (strain ATCC 204508 / S288c)),trans_orient				785	gCc-gTc	Ala-262-Val	(NSY)
CBS1483_Sc15-Sc11_polished_pilon	244852	C	T	0.4431137724550898	gene	YOL043C	NTG2	DNA base excision repair N-glycosylase 2 (Saccharomyces cerevisiae (strain ATCC 204508 / S288c)),trans_orient				289	Gtt-Att	Val-97-Ile	(NSY)
CBS1483_Sc15-Sc11_polished_pilon	245022	T	C	0.34782608695652173	gene	YOL043C	NTG2	DNA base excision repair N-glycosylase 2 (Saccharomyces cerevisiae (strain ATCC 204508 / S288c)),trans_orient				119	aAt-aGt	Asn-40-Ser	(NSY)
CBS1483_Sc15-Sc11_polished_pilon	245122	A	G	0.3027027027027027	gene	YOL043C	NTG2	DNA base excision repair N-glycosylase 2 (Saccharomyces cerevisiae (strain ATCC 204508 / S288c)),trans_orient				19	Tct-Cct	Ser-7-Pro	(NSY)
CBS1483_Sc15-Sc11_polished_pilon	245781	A	C	0.2727272727272727	gene	YOL042W	NGL1	RNA exonuclease NGL1 (Saccharomyces cerevisiae (strain ATCC 204508 / S288c)),trans_orient				351	aaA-aaC	Lys-117-Asn	(NSY)
CBS1483_Sc15-Sc11_polished_pilon	247145	T	C	0.27485380116959063	gene	YOL041C	NOP12	Nucleolar protein 12 (Saccharomyces cerevisiae (strain ATCC 204508 / S288c)),trans_orient				1108	Aag-Gag	Lys-370-Glu	(NSY)
CBS1483_Sc15-Sc11_polished_pilon	250015	T	G	0.2987012987012987	gene	YOL039W	RPP2A	60S acidic ribosomal protein P2-alpha (Saccharomyces cerevisiae (strain ATCC 204508 / S288c)),trans_orient				111	aaT-aaG	Asn-37-Lys	(NSY)
CBS1483_Sc15-Sc11_polished_pilon	253562	C	T	0.3333333333333333	gene	YOL036W		Uncharacterized protein YOL036W (Saccharomyces cerevisiae (strain ATCC 204508 / S288c)),trans_orient				1210	Ctt-Ttt	Leu-404-Phe	(NSY)
CBS1483_Sc15-Sc11_polished_pilon	253620	C	T	0.36024844720496896	gene	YOL036W		Uncharacterized protein YOL036W (Saccharomyces cerevisiae (strain ATCC 204508 / S288c)),trans_orient				1268	gCa-gTa	Ala-423-Val	(NSY)
CBS1483_Sc15-Sc11_polished_pilon	256188	A	G	0.297029702970297	gene	YOL034W	SMC5	Structural maintenance of chromosomes protein 5 (Saccharomyces cerevisiae (strain ATCC 204508 / S288c)),trans_orient				659	gAa-gGa	Glu-220-Gly	(NSY)
CBS1483_Sc15-Sc11_polished_pilon	260530	A	C	0.32857142857142857	gene	YOL033W	MSE1	Glutamate--tRNA ligase, mitochondrial (Saccharomyces cerevisiae (strain ATCC 204508 / S288c)),trans_orient				1449	agA-agC	Arg-483-Ser	(NSY)
CBS1483_Sc15-Sc11_polished_pilon	261324	T	C	0.3687150837988827	gene	YOL032W	OPI10	Protein OPI10 (Saccharomyces cerevisiae (strain ATCC 204508 / S288c)),trans_orient				290	aTa-aCa	Ile-97-Thr	(NSY)
CBS1483_Sc15-Sc11_polished_pilon	265772	G	A	0.3875	gene	YOL029C		Uncharacterized protein YOL029C (Saccharomyces cerevisiae (strain ATCC 204508 / S288c)),trans_orient				250	Ccg-Tcg	Pro-84-Ser	(NSY)
CBS1483_Sc15-Sc11_polished_pilon	266685	T	C	0.33613445378151263	gene	YOL028C	YAP7	AP-1-like transcription factor YAP7 (Saccharomyces cerevisiae (strain ATCC 204508 / S288c)),trans_orient				326	gAg-gGg	Glu-109-Gly	(NSY)
CBS1483_Sc15-Sc11_polished_pilon	267871	A	G	0.32620320855614976	gene	YOL027C	MDM38	Mitochondrial distribution and morphology protein 38 (Saccharomyces cerevisiae (strain ATCC 204508 / S288c)),trans_orient				1412	gTg-gCg	Val-471-Ala	(NSY)
CBS1483_Sc15-Sc11_polished_pilon	267891	G	C	0.3236994219653179	gene	YOL027C	MDM38	Mitochondrial distribution and morphology protein 38 (Saccharomyces cerevisiae (strain ATCC 204508 / S288c)),trans_orient				1392	aaC-aaG	Asn-464-Lys	(NSY)
CBS1483_Sc15-Sc11_polished_pilon	267911	T	C	0.281437125748503	gene	YOL027C	MDM38	Mitochondrial distribution and morphology protein 38 (Saccharomyces cerevisiae (strain ATCC 204508 / S288c)),trans_orient				1372	Ata-Gta	Ile-458-Val	(NSY)
CBS1483_Sc15-Sc11_polished_pilon	268471	A	G	0.2621951219512195	gene	YOL027C	MDM38	Mitochondrial distribution and morphology protein 38 (Saccharomyces cerevisiae (strain ATCC 204508 / S288c)),trans_orient				812	aTt-aCt	Ile-271-Thr	(NSY)
CBS1483_Sc15-Sc11_polished_pilon	269255	A	G	0.3670886075949367	gene	YOL027C	MDM38	Mitochondrial distribution and morphology protein 38 (Saccharomyces cerevisiae (strain ATCC 204508 / S288c)),trans_orient				104	tTg-tCg	Leu-35-Ser	(NSY)
CBS1483_Sc15-Sc11_polished_pilon	269347	C	G	0.33544303797468356	gene	YOL027C	MDM38	Mitochondrial distribution and morphology protein 38 (Saccharomyces cerevisiae (strain ATCC 204508 / S288c)),trans_orient				12	ttG-ttC	Leu-4-Phe	(NSY)
CBS1483_Sc15-Sc11_polished_pilon	271205	T	C	0.35172413793103446	gene	YOL025W	LAG2	Longevity-assurance protein 2 (Saccharomyces cerevisiae (strain ATCC 204508 / S288c)),trans_orient				617	gTg-gCg	Val-206-Ala	(NSY)
CBS1483_Sc15-Sc11_polished_pilon	271441	C	T	0.3259668508287293	gene	YOL025W	LAG2	Longevity-assurance protein 2 (Saccharomyces cerevisiae (strain ATCC 204508 / S288c)),trans_orient				853	Cgt-Tgt	Arg-285-Cys	(NSY)
CBS1483_Sc15-Sc11_polished_pilon	271495	A	T	0.3699421965317919	gene	YOL025W	LAG2	Longevity-assurance protein 2 (Saccharomyces cerevisiae (strain ATCC 204508 / S288c)),trans_orient				907	Att-Ttt	Ile-303-Phe	(NSY)
CBS1483_Sc15-Sc11_polished_pilon	271931	C	T	0.2716049382716049	gene	YOL025W	LAG2	Longevity-assurance protein 2 (Saccharomyces cerevisiae (strain ATCC 204508 / S288c)),trans_orient				1343	aCt-aTt	Thr-448-Ile	(NSY)
CBS1483_Sc15-Sc11_polished_pilon	272311	T	C	0.3609467455621302	gene	YOL025W	LAG2	Longevity-assurance protein 2 (Saccharomyces cerevisiae (strain ATCC 204508 / S288c)),trans_orient				1723	Ttc-Ctc	Phe-575-Leu	(NSY)
CBS1483_Sc15-Sc11_polished_pilon	272406	C	G	0.2876712328767123	gene	YOL025W	LAG2	Longevity-assurance protein 2 (Saccharomyces cerevisiae (strain ATCC 204508 / S288c)),trans_orient				1818	ttC-ttG	Phe-606-Leu	(NSY)
CBS1483_Sc15-Sc11_polished_pilon	273026	C	G	0.3108108108108108	gene	YOL024W		Putative uncharacterized protein YOL024W (Saccharomyces cerevisiae (strain ATCC 204508 / S288c)),trans_orient				309	tgC-tgG	Cys-103-Trp	(NSY)
CBS1483_Sc15-Sc11_polished_pilon	273069	A	T	0.3254437869822485	gene	YOL024W		Putative uncharacterized protein YOL024W (Saccharomyces cerevisiae (strain ATCC 204508 / S288c)),trans_orient				352	Agc-Tgc	Ser-118-Cys	(NSY)
CBS1483_Sc15-Sc11_polished_pilon	274157	G	C	0.35294117647058826	gene	YOL023W	IFM1	Translation initiation factor IF-2, mitochondrial (Saccharomyces cerevisiae (strain ATCC 204508 / S288c)),trans_orient				470	gGt-gCt	Gly-157-Ala	(NSY)
CBS1483_Sc15-Sc11_polished_pilon	276421	C	T	0.29239766081871343	gene	YOL022C	TSR4	20S rRNA accumulation protein 4 (Saccharomyces cerevisiae (strain ATCC 204508 / S288c)),trans_orient				710	tGt-tAt	Cys-237-Tyr	(NSY)
CBS1483_Sc15-Sc11_polished_pilon	279379	G	A	0.31007751937984496	gene	YOL021C	DIS3	Exosome complex exonuclease DIS3 (Saccharomyces cerevisiae (strain ATCC 204508 / S288c)),trans_orient				1636	Cca-Tca	Pro-546-Ser	(NSY)
CBS1483_Sc15-Sc11_polished_pilon	279493	T	C	0.4311377245508982	gene	YOL021C	DIS3	Exosome complex exonuclease DIS3 (Saccharomyces cerevisiae (strain ATCC 204508 / S288c)),trans_orient				1522	Att-Gtt	Ile-508-Val	(NSY)
CBS1483_Sc15-Sc11_polished_pilon	279582	A	T	0.3	gene	YOL021C	DIS3	Exosome complex exonuclease DIS3 (Saccharomyces cerevisiae (strain ATCC 204508 / S288c)),trans_orient				1433	tTt-tAt	Phe-478-Tyr	(NSY)
CBS1483_Sc15-Sc11_polished_pilon	279805	C	T	0.38064516129032255	gene	YOL021C	DIS3	Exosome complex exonuclease DIS3 (Saccharomyces cerevisiae (strain ATCC 204508 / S288c)),trans_orient				1210	Ggt-Agt	Gly-404-Ser	(NSY)
CBS1483_Sc15-Sc11_polished_pilon	280946	G	C	0.3712574850299401	gene	YOL021C	DIS3	Exosome complex exonuclease DIS3 (Saccharomyces cerevisiae (strain ATCC 204508 / S288c)),trans_orient				110	aCa-aGa	Thr-37-Arg	(NSY)
CBS1483_Sc15-Sc11_polished_pilon	281998	T	C	0.2754491017964072	gene	YOL020W	TAT2	Tryptophan permease (Saccharomyces cerevisiae (strain ATCC 204508 / S288c)),trans_orient				109	Tct-Cct	Ser-37-Pro	(NSY)
CBS1483_Sc15-Sc11_polished_pilon	283325	G	A	0.3419354838709677	gene	YOL020W	TAT2	Tryptophan permease (Saccharomyces cerevisiae (strain ATCC 204508 / S288c)),trans_orient				1436	gGc-gAc	Gly-479-Asp	(NSY)
CBS1483_Sc15-Sc11_polished_pilon	283340	G	A	0.2981366459627329	gene	YOL020W	TAT2	Tryptophan permease (Saccharomyces cerevisiae (strain ATCC 204508 / S288c)),trans_orient				1451	aGa-aAa	Arg-484-Lys	(NSY)
CBS1483_Sc15-Sc11_polished_pilon	283390	A	G	0.2640449438202247	gene	YOL020W	TAT2	Tryptophan permease (Saccharomyces cerevisiae (strain ATCC 204508 / S288c)),trans_orient				1501	Atc-Gtc	Ile-501-Val	(NSY)
CBS1483_Sc15-Sc11_polished_pilon	285279	A	G	0.3028571428571429	gene	YOL019W		Uncharacterized membrane protein YOL019W (Saccharomyces cerevisiae (strain ATCC 204508 / S288c)),trans_orient				754	Aat-Gat	Asn-252-Asp	(NSY)
CBS1483_Sc15-Sc11_polished_pilon	285571	C	A	0.3373493975903614	gene	YOL019W		Uncharacterized membrane protein YOL019W (Saccharomyces cerevisiae (strain ATCC 204508 / S288c)),trans_orient				1046	aCg-aAg	Thr-349-Lys	(NSY)
CBS1483_Sc15-Sc11_polished_pilon	285585	A	G	0.33136094674556216	gene	YOL019W		Uncharacterized membrane protein YOL019W (Saccharomyces cerevisiae (strain ATCC 204508 / S288c)),trans_orient				1060	Agt-Ggt	Ser-354-Gly	(NSY)
CBS1483_Sc15-Sc11_polished_pilon	285861	G	A	0.36477987421383645	gene	YOL019W		Uncharacterized membrane protein YOL019W (Saccharomyces cerevisiae (strain ATCC 204508 / S288c)),trans_orient				1336	Gtg-Atg	Val-446-Met	(NSY)
CBS1483_Sc15-Sc11_polished_pilon	286527	T	A	0.3873239436619718	gene	YOL018C	TLG2	T-SNARE affecting a late Golgi compartment protein 2 (Saccharomyces cerevisiae (strain ATCC 204508 / S288c)),trans_orient				1137	gaA-gaT	Glu-379-Asp	(NSY)
CBS1483_Sc15-Sc11_polished_pilon	288744	G	A	0.27956989247311825	gene	YOL017W	ESC8	Protein ESC8 (Saccharomyces cerevisiae (strain ATCC 204508 / S288c)),trans_orient				598	Gaa-Aaa	Glu-200-Lys	(NSY)
CBS1483_Sc15-Sc11_polished_pilon	289941	C	G	0.32934131736526945	gene	YOL017W	ESC8	Protein ESC8 (Saccharomyces cerevisiae (strain ATCC 204508 / S288c)),trans_orient				1795	Cct-Gct	Pro-599-Ala	(NSY)
CBS1483_Sc15-Sc11_polished_pilon	293053	T	A	0.3584905660377358	gene	YOL015W	IRC10	Uncharacterized protein IRC10 (Saccharomyces cerevisiae (strain ATCC 204508 / S288c)),trans_orient				360	caT-caA	His-120-Gln	(NSY)
CBS1483_Sc15-Sc11_polished_pilon	293126	G	A	0.3465909090909091	gene	YOL015W	IRC10	Uncharacterized protein IRC10 (Saccharomyces cerevisiae (strain ATCC 204508 / S288c)),trans_orient				433	Gca-Aca	Ala-145-Thr	(NSY)
CBS1483_Sc15-Sc11_polished_pilon	293174	G	A	0.34269662921348315	gene	YOL015W	IRC10	Uncharacterized protein IRC10 (Saccharomyces cerevisiae (strain ATCC 204508 / S288c)),trans_orient				481	Gat-Aat	Asp-161-Asn	(NSY)
CBS1483_Sc15-Sc11_polished_pilon	293670	A	G	0.425	gene	YOL015W	IRC10	Uncharacterized protein IRC10 (Saccharomyces cerevisiae (strain ATCC 204508 / S288c)),trans_orient				977	aAc-aGc	Asn-326-Ser	(NSY)
CBS1483_Sc15-Sc11_polished_pilon	297712	A	G	0.3582089552238806	gene	YOL013C	HRD1	ERAD-associated E3 ubiquitin-protein ligase HRD1 (Saccharomyces cerevisiae (strain ATCC 204508 / S288c)),trans_orient				923	tTg-tCg	Leu-308-Ser	(NSY)
CBS1483_Sc15-Sc11_polished_pilon	299556	G	T	0.3096774193548387	gene	YOL012C	HTZ1	Histone H2A.Z (Saccharomyces cerevisiae (strain ATCC 204508 / S288c)),trans_orient				26	aCa-aAa	Thr-9-Lys	(NSY)
CBS1483_Sc15-Sc11_polished_pilon	299559	A	C	0.3157894736842105	gene	YOL012C	HTZ1	Histone H2A.Z (Saccharomyces cerevisiae (strain ATCC 204508 / S288c)),trans_orient				23	tTt-gGt	Phe-8-Gly	(NSY)
CBS1483_Sc15-Sc11_polished_pilon	299560	A	C	0.3	gene	YOL012C	HTZ1	Histone H2A.Z (Saccharomyces cerevisiae (strain ATCC 204508 / S288c)),trans_orient				22	Ttt-Ggt	Phe-8-Gly	(NSY)
CBS1483_Sc15-Sc11_polished_pilon	301035	A	G	0.4235294117647059	gene	YOL011W	PLB3	Lysophospholipase 3 (Saccharomyces cerevisiae (strain ATCC 204508 / S288c)),trans_orient				88	Aca-Gca	Thr-30-Ala	(NSY)
CBS1483_Sc15-Sc11_polished_pilon	301071	G	A	0.2840909090909091	gene	YOL011W	PLB3	Lysophospholipase 3 (Saccharomyces cerevisiae (strain ATCC 204508 / S288c)),trans_orient				124	Gat-Aat	Asp-42-Asn	(NSY)
CBS1483_Sc15-Sc11_polished_pilon	301245	G	A	0.3619631901840491	gene	YOL011W	PLB3	Lysophospholipase 3 (Saccharomyces cerevisiae (strain ATCC 204508 / S288c)),trans_orient				298	Gaa-Aaa	Glu-100-Lys	(NSY)
CBS1483_Sc15-Sc11_polished_pilon	302973	A	T	0.30939226519337015	gene	YOL011W	PLB3	Lysophospholipase 3 (Saccharomyces cerevisiae (strain ATCC 204508 / S288c)),trans_orient				2026	Atg-Ttg	Met-676-Leu	(NSY)
CBS1483_Sc15-Sc11_polished_pilon	303858	C	T	0.3235294117647059	gene	YOL010W	RCL1	RNA 3'-terminal phosphate cyclase-like protein (Saccharomyces cerevisiae (strain ATCC 204508 / S288c)),trans_orient				322	Cca-Tca	Pro-108-Ser	(NSY)
CBS1483_Sc15-Sc11_polished_pilon	304934	C	T	0.3522727272727273	gene	YOL009C	MDM12	Mitochondrial distribution and morphology protein 12 (Saccharomyces cerevisiae (strain ATCC 204508 / S288c)),trans_orient				806	gGt-gAt	Gly-269-Asp	(NSY)
CBS1483_Sc15-Sc11_polished_pilon	305933	T	C	0.3006134969325153	gene	YOL008W	COQ10	Coenzyme Q-binding protein COQ10, mitochondrial (Saccharomyces cerevisiae (strain ATCC 204508 / S288c)),trans_orient				22	Tca-Cca	Ser-8-Pro	(NSY)
CBS1483_Sc15-Sc11_polished_pilon	306174	G	A	0.28735632183908044	gene	YOL008W	COQ10	Coenzyme Q-binding protein COQ10, mitochondrial (Saccharomyces cerevisiae (strain ATCC 204508 / S288c)),trans_orient				263	gGt-gAt	Gly-88-Asp	(NSY)
CBS1483_Sc15-Sc11_polished_pilon	306296	G	C	0.32727272727272727	gene	YOL008W	COQ10	Coenzyme Q-binding protein COQ10, mitochondrial (Saccharomyces cerevisiae (strain ATCC 204508 / S288c)),trans_orient				385	Gat-Cat	Asp-129-His	(NSY)
CBS1483_Sc15-Sc11_polished_pilon	306516	C	T	0.35428571428571426	gene	YOL008W	COQ10	Coenzyme Q-binding protein COQ10, mitochondrial (Saccharomyces cerevisiae (strain ATCC 204508 / S288c)),trans_orient				605	tCt-tTt	Ser-202-Phe	(NSY)
CBS1483_Sc15-Sc11_polished_pilon	311540	T	C	0.4246575342465753	gene	YOL005C	RPB11	DNA-directed RNA polymerase II subunit RPB11 (Saccharomyces cerevisiae (strain ATCC 204508 / S288c)),trans_orient				223	Ata-Gta	Ile-75-Val	(NSY)
CBS1483_Sc15-Sc11_polished_pilon	312833	A	C	0.35947712418300654	gene	YOL004W	SIN3	Transcriptional regulatory protein SIN3 (Saccharomyces cerevisiae (strain ATCC 204508 / S288c)),trans_orient				309	caA-caC	Gln-103-His	(NSY)
CBS1483_Sc15-Sc11_polished_pilon	314254	C	G	0.3288590604026846	gene	YOL004W	SIN3	Transcriptional regulatory protein SIN3 (Saccharomyces cerevisiae (strain ATCC 204508 / S288c)),trans_orient				588	atC-atG	Ile-196-Met	(NSY)
CBS1483_Sc15-Sc11_polished_pilon	314585	A	T	0.28662420382165604	gene	YOL004W	SIN3	Transcriptional regulatory protein SIN3 (Saccharomyces cerevisiae (strain ATCC 204508 / S288c)),trans_orient				919	Att-Ttt	Ile-307-Phe	(NSY)
CBS1483_Sc15-Sc11_polished_pilon	319368	G	C	0.3854166666666667	gene	YOL002C	IZH2	ADIPOR-like receptor IZH2 (Saccharomyces cerevisiae (strain ATCC 204508 / S288c)),trans_orient				578	gCg-gGg	Ala-193-Gly	(NSY)
CBS1483_Sc15-Sc11_polished_pilon	319614	G	T	0.37967914438502676	gene	YOL002C	IZH2	ADIPOR-like receptor IZH2 (Saccharomyces cerevisiae (strain ATCC 204508 / S288c)),trans_orient				332	aCa-aAa	Thr-111-Lys	(NSY)
CBS1483_Sc15-Sc11_polished_pilon	321477	C	A	0.38953488372093026	gene	YOL001W	PHO80	PHO85 cyclin PHO80 (Saccharomyces cerevisiae (strain ATCC 204508 / S288c)),trans_orient				649	Cta-Ata	Leu-217-Ile	(NSY)
CBS1483_Sc15-Sc11_polished_pilon	321567	T	C	0.3651685393258427	gene	YOL001W	PHO80	PHO85 cyclin PHO80 (Saccharomyces cerevisiae (strain ATCC 204508 / S288c)),trans_orient				739	Tca-Cca	Ser-247-Pro	(NSY)
CBS1483_Sc15-Sc11_polished_pilon	322466	G	C	0.27380952380952384	gene	YOR001W	RRP6	Exosome complex exonuclease RRP6 (Saccharomyces cerevisiae (strain ATCC 204508 / S288c)),trans_orient				87	gaG-gaC	Glu-29-Asp	(NSY)
CBS1483_Sc15-Sc11_polished_pilon	322516	C	T	0.34831460674157305	gene	YOR001W	RRP6	Exosome complex exonuclease RRP6 (Saccharomyces cerevisiae (strain ATCC 204508 / S288c)),trans_orient				137	gCa-gTa	Ala-46-Val	(NSY)
CBS1483_Sc15-Sc11_polished_pilon	323986	C	T	0.3660130718954248	gene	YOR001W	RRP6	Exosome complex exonuclease RRP6 (Saccharomyces cerevisiae (strain ATCC 204508 / S288c)),trans_orient				1607	aCt-aTt	Thr-536-Ile	(NSY)
CBS1483_Sc15-Sc11_polished_pilon	324012	A	G	0.3591549295774648	gene	YOR001W	RRP6	Exosome complex exonuclease RRP6 (Saccharomyces cerevisiae (strain ATCC 204508 / S288c)),trans_orient				1633	Att-Gtt	Ile-545-Val	(NSY)
CBS1483_Sc15-Sc11_polished_pilon	324262	C	T	0.3353658536585366	gene	YOR001W	RRP6	Exosome complex exonuclease RRP6 (Saccharomyces cerevisiae (strain ATCC 204508 / S288c)),trans_orient				1883	gCc-gTc	Ala-628-Val	(NSY)
CBS1483_Sc15-Sc11_polished_pilon	324267	G	C	0.3413173652694611	gene	YOR001W	RRP6	Exosome complex exonuclease RRP6 (Saccharomyces cerevisiae (strain ATCC 204508 / S288c)),trans_orient				1888	Gta-Cta	Val-630-Leu	(NSY)
CBS1483_Sc15-Sc11_polished_pilon	324295	T	C	0.3532934131736527	gene	YOR001W	RRP6	Exosome complex exonuclease RRP6 (Saccharomyces cerevisiae (strain ATCC 204508 / S288c)),trans_orient				1916	gTg-gCg	Val-639-Ala	(NSY)
CBS1483_Sc15-Sc11_polished_pilon	325986	T	C	0.35911602209944754	gene	YOR002W	ALG6	Dolichyl pyrophosphate Man9GlcNAc2 alpha-1,3-glucosyltransferase (Saccharomyces cerevisiae (strain ATCC 204508 / S288c)),trans_orient				1022	aTt-aCt	Ile-341-Thr	(NSY)
CBS1483_Sc15-Sc11_polished_pilon	326114	G	A	0.3668639053254438	gene	YOR002W	ALG6	Dolichyl pyrophosphate Man9GlcNAc2 alpha-1,3-glucosyltransferase (Saccharomyces cerevisiae (strain ATCC 204508 / S288c)),trans_orient				1150	Gtc-Atc	Val-384-Ile	(NSY)
CBS1483_Sc15-Sc11_polished_pilon	330173	C	T	0.32335329341317365	gene	YOR005C	DNL4	DNA ligase 4 (Saccharomyces cerevisiae (strain ATCC 204508 / S288c)),trans_orient				2716	Gta-Ata	Val-906-Ile	(NSY)
CBS1483_Sc15-Sc11_polished_pilon	331030	C	G	0.3191489361702128	gene	YOR005C	DNL4	DNA ligase 4 (Saccharomyces cerevisiae (strain ATCC 204508 / S288c)),trans_orient				1859	tGt-tCt	Cys-620-Ser	(NSY)
CBS1483_Sc15-Sc11_polished_pilon	331072	A	G	0.3125	gene	YOR005C	DNL4	DNA ligase 4 (Saccharomyces cerevisiae (strain ATCC 204508 / S288c)),trans_orient				1817	aTg-aCg	Met-606-Thr	(NSY)
CBS1483_Sc15-Sc11_polished_pilon	333268	T	C	0.3446327683615819	gene	YOR006C	TSR3	Ribosome biogenesis protein TSR3 (Saccharomyces cerevisiae (strain ATCC 204508 / S288c)),trans_orient				869	gAa-gGa	Glu-290-Gly	(NSY)
CBS1483_Sc15-Sc11_polished_pilon	333317	T	C	0.31547619047619047	gene	YOR006C	TSR3	Ribosome biogenesis protein TSR3 (Saccharomyces cerevisiae (strain ATCC 204508 / S288c)),trans_orient				820	Acg-Gcg	Thr-274-Ala	(NSY)
CBS1483_Sc15-Sc11_polished_pilon	333337	T	C	0.345679012345679	gene	YOR006C	TSR3	Ribosome biogenesis protein TSR3 (Saccharomyces cerevisiae (strain ATCC 204508 / S288c)),trans_orient				800	gAt-gGt	Asp-267-Gly	(NSY)
CBS1483_Sc15-Sc11_polished_pilon	335447	A	C	0.3092105263157895	gene	YOR007C	SGT2	Small glutamine-rich tetratricopeptide repeat-containing protein 2 (Saccharomyces cerevisiae (strain ATCC 204508 / S288c)),trans_orient				76	Tca-Gca	Ser-26-Ala	(NSY)
CBS1483_Sc15-Sc11_polished_pilon	337164	G	C	0.33974358974358976	gene	YOR008C	SLG1	Protein SLG1 (Saccharomyces cerevisiae (strain ATCC 204508 / S288c)),trans_orient				767	gCa-gGa	Ala-256-Gly	(NSY)
CBS1483_Sc15-Sc11_polished_pilon	339938	C	T	0.3271604938271605	gene	YOR009W	TIR4	Cell wall protein TIR4 (Saccharomyces cerevisiae (strain ATCC 204508 / S288c)),trans_orient				89	gCt-gTt	Ala-30-Val	(NSY)
CBS1483_Sc15-Sc11_polished_pilon	339953	T	A	0.3618421052631579	gene	YOR009W	TIR4	Cell wall protein TIR4 (Saccharomyces cerevisiae (strain ATCC 204508 / S288c)),trans_orient				104	aTg-aAg	Met-35-Lys	(NSY)
CBS1483_Sc15-Sc11_polished_pilon	339964	A	G	0.34459459459459457	gene	YOR009W	TIR4	Cell wall protein TIR4 (Saccharomyces cerevisiae (strain ATCC 204508 / S288c)),trans_orient				115	Aac-Gcc	Asn-39-Ala	(NSY)
CBS1483_Sc15-Sc11_polished_pilon	339965	A	C	0.3443708609271523	gene	YOR009W	TIR4	Cell wall protein TIR4 (Saccharomyces cerevisiae (strain ATCC 204508 / S288c)),trans_orient				116	aAc-gCc	Asn-39-Ala	(NSY)
CBS1483_Sc15-Sc11_polished_pilon	339986	G	A	0.31788079470198677	gene	YOR009W	TIR4	Cell wall protein TIR4 (Saccharomyces cerevisiae (strain ATCC 204508 / S288c)),trans_orient				137	aGc-aAc	Ser-46-Asn	(NSY)
CBS1483_Sc15-Sc11_polished_pilon	340054	C	A	0.36477987421383645	gene	YOR009W	TIR4	Cell wall protein TIR4 (Saccharomyces cerevisiae (strain ATCC 204508 / S288c)),trans_orient				205	Ctt-Att	Leu-69-Ile	(NSY)
CBS1483_Sc15-Sc11_polished_pilon	340066	G	A	0.35714285714285715	gene	YOR009W	TIR4	Cell wall protein TIR4 (Saccharomyces cerevisiae (strain ATCC 204508 / S288c)),trans_orient				217	Ggt-Agt	Gly-73-Ser	(NSY)
CBS1483_Sc15-Sc11_polished_pilon	340135	C	G	0.35064935064935066	gene	YOR009W	TIR4	Cell wall protein TIR4 (Saccharomyces cerevisiae (strain ATCC 204508 / S288c)),trans_orient				286	Ctc-Gtc	Leu-96-Val	(NSY)
CBS1483_Sc15-Sc11_polished_pilon	340178	T	A	0.30625	gene	YOR009W	TIR4	Cell wall protein TIR4 (Saccharomyces cerevisiae (strain ATCC 204508 / S288c)),trans_orient				329	aTg-aAg	Met-110-Lys	(NSY)
CBS1483_Sc15-Sc11_polished_pilon	340313	C	T	0.3712121212121212	gene	YOR009W	TIR4	Cell wall protein TIR4 (Saccharomyces cerevisiae (strain ATCC 204508 / S288c)),trans_orient				464	tCc-tTc	Ser-155-Phe	(NSY)
CBS1483_Sc15-Sc11_polished_pilon	340558	C	T	0.423728813559322	gene	YOR009W	TIR4	Cell wall protein TIR4 (Saccharomyces cerevisiae (strain ATCC 204508 / S288c)),trans_orient				674	tCc-tTc	Ser-225-Phe	(NSY)
CBS1483_Sc15-Sc11_polished_pilon	341137	T	C	0.38271604938271603	gene	YOR009W	TIR4	Cell wall protein TIR4 (Saccharomyces cerevisiae (strain ATCC 204508 / S288c)),trans_orient				1253	gTt-gCt	Val-418-Ala	(NSY)
CBS1483_Sc15-Sc11_polished_pilon	342030	T	C	0.2684563758389262	gene	YOR010C	TIR2	Cold shock-induced protein TIR2 (Saccharomyces cerevisiae (strain ATCC 204508 / S288c)),trans_orient				502	Acc-Gcc	Thr-168-Ala	(NSY)
CBS1483_Sc15-Sc11_polished_pilon	342039	T	C	0.2631578947368421	gene	YOR010C	TIR2	Cold shock-induced protein TIR2 (Saccharomyces cerevisiae (strain ATCC 204508 / S288c)),trans_orient				493	Acc-Gcc	Thr-165-Ala	(NSY)
CBS1483_Sc15-Sc11_polished_pilon	347051	G	A	0.3163265306122449	gene	YOR011W	AUS1	ATP-dependent permease AUS1 (Saccharomyces cerevisiae (strain ATCC 204508 / S288c)),trans_orient				1144	Gac-Aac	Asp-382-Asn	(NSY)
CBS1483_Sc15-Sc11_polished_pilon	347361	T	C	0.3621621621621622	gene	YOR011W	AUS1	ATP-dependent permease AUS1 (Saccharomyces cerevisiae (strain ATCC 204508 / S288c)),trans_orient				1454	gTt-gCt	Val-485-Ala	(NSY)
CBS1483_Sc15-Sc11_polished_pilon	347426	A	G	0.4105960264900662	gene	YOR011W	AUS1	ATP-dependent permease AUS1 (Saccharomyces cerevisiae (strain ATCC 204508 / S288c)),trans_orient				1519	Ata-Gta	Ile-507-Val	(NSY)
CBS1483_Sc15-Sc11_polished_pilon	352496	T	C	0.33125	gene	YOR012W		Uncharacterized protein YOR012W (Saccharomyces cerevisiae (strain ATCC 204508 / S288c)),trans_orient				383	tTa-tCa	Leu-128-Ser	(NSY)
CBS1483_Sc15-Sc11_polished_pilon	353648	T	C	0.36538461538461536	gene	YOR014W	RTS1	Serine/threonine-protein phosphatase 2A 56 kDa regulatory subunit delta isoform (Saccharomyces cerevisiae (strain ATCC 204508 / S288c)),trans_orient				404	cTa-cCa	Leu-135-Pro	(NSY)
CBS1483_Sc15-Sc11_polished_pilon	354107	G	A	0.325	gene	YOR014W	RTS1	Serine/threonine-protein phosphatase 2A 56 kDa regulatory subunit delta isoform (Saccharomyces cerevisiae (strain ATCC 204508 / S288c)),trans_orient				863	aGa-aAa	Arg-288-Lys	(NSY)
CBS1483_Sc15-Sc11_polished_pilon	356137	T	C	0.3081081081081081	gene	YOR016C	ERP4	Protein ERP4 (Saccharomyces cerevisiae (strain ATCC 204508 / S288c)),trans_orient				520	Aca-Gca	Thr-174-Ala	(NSY)
CBS1483_Sc15-Sc11_polished_pilon	357033	G	A	0.35	gene	YOR017W	PET127	Putative mitochondrial translation system component PET127 (Saccharomyces cerevisiae (strain ATCC 204508 / S288c)),trans_orient				50	cGt-cAt	Arg-17-His	(NSY)
CBS1483_Sc15-Sc11_polished_pilon	357195	C	T	0.36942675159235666	gene	YOR017W	PET127	Putative mitochondrial translation system component PET127 (Saccharomyces cerevisiae (strain ATCC 204508 / S288c)),trans_orient				212	tCg-tTg	Ser-71-Leu	(NSY)
CBS1483_Sc15-Sc11_polished_pilon	357272	C	A	0.3402777777777778	gene	YOR017W	PET127	Putative mitochondrial translation system component PET127 (Saccharomyces cerevisiae (strain ATCC 204508 / S288c)),trans_orient				289	Cta-Ata	Leu-97-Ile	(NSY)
CBS1483_Sc15-Sc11_polished_pilon	357291	A	G	0.32432432432432434	gene	YOR017W	PET127	Putative mitochondrial translation system component PET127 (Saccharomyces cerevisiae (strain ATCC 204508 / S288c)),trans_orient				308	aAg-aGg	Lys-103-Arg	(NSY)
CBS1483_Sc15-Sc11_polished_pilon	357698	A	G	0.2900763358778626	gene	YOR017W	PET127	Putative mitochondrial translation system component PET127 (Saccharomyces cerevisiae (strain ATCC 204508 / S288c)),trans_orient				715	Aag-Gag	Lys-239-Glu	(NSY)
CBS1483_Sc15-Sc11_polished_pilon	358001	G	C	0.3	gene	YOR017W	PET127	Putative mitochondrial translation system component PET127 (Saccharomyces cerevisiae (strain ATCC 204508 / S288c)),trans_orient				1018	Gta-Cta	Val-340-Leu	(NSY)
CBS1483_Sc15-Sc11_polished_pilon	358784	G	A	0.33707865168539325	gene	YOR017W	PET127	Putative mitochondrial translation system component PET127 (Saccharomyces cerevisiae (strain ATCC 204508 / S288c)),trans_orient				1801	Gct-Act	Ala-601-Thr	(NSY)
CBS1483_Sc15-Sc11_polished_pilon	358985	T	A	0.3652694610778443	gene	YOR017W	PET127	Putative mitochondrial translation system component PET127 (Saccharomyces cerevisiae (strain ATCC 204508 / S288c)),trans_orient				2002	Tct-Act	Ser-668-Thr	(NSY)
CBS1483_Sc15-Sc11_polished_pilon	362200	G	A	0.37058823529411766	gene	YOR018W	ROD1	Protein ROD1 (Saccharomyces cerevisiae (strain ATCC 204508 / S288c)),trans_orient				2260	Gga-Aga	Gly-754-Arg	(NSY)
CBS1483_Sc15-Sc11_polished_pilon	363762	T	C	0.3353658536585366	gene	YOR019W		Uncharacterized protein YOR019W (Saccharomyces cerevisiae (strain ATCC 204508 / S288c)),trans_orient				64	Tca-Cca	Ser-22-Pro	(NSY)
CBS1483_Sc15-Sc11_polished_pilon	364945	G	A	0.38461538461538464	gene	YOR019W		Uncharacterized protein YOR019W (Saccharomyces cerevisiae (strain ATCC 204508 / S288c)),trans_orient				1247	cGc-cAc	Arg-416-His	(NSY)
CBS1483_Sc15-Sc11_polished_pilon	364951	G	A	0.3978494623655914	gene	YOR019W		Uncharacterized protein YOR019W (Saccharomyces cerevisiae (strain ATCC 204508 / S288c)),trans_orient				1253	cGt-cAt	Arg-418-His	(NSY)
CBS1483_Sc15-Sc11_polished_pilon	365509	A	G	0.3081761006289308	gene	YOR019W		Uncharacterized protein YOR019W (Saccharomyces cerevisiae (strain ATCC 204508 / S288c)),trans_orient				1811	aAa-aGa	Lys-604-Arg	(NSY)
CBS1483_Sc15-Sc11_polished_pilon	369455	T	C	0.31443298969072164	gene	YOR022C		Probable phospholipase YOR022C, mitochondrial (Saccharomyces cerevisiae (strain ATCC 204508 / S288c)),trans_orient				1972	Acc-Gcc	Thr-658-Ala	(NSY)
CBS1483_Sc15-Sc11_polished_pilon	370463	C	T	0.3333333333333333	gene	YOR022C		Probable phospholipase YOR022C, mitochondrial (Saccharomyces cerevisiae (strain ATCC 204508 / S288c)),trans_orient				964	Gct-Act	Ala-322-Thr	(NSY)
CBS1483_Sc15-Sc11_polished_pilon	370841	C	T	0.32298136645962733	gene	YOR022C		Probable phospholipase YOR022C, mitochondrial (Saccharomyces cerevisiae (strain ATCC 204508 / S288c)),trans_orient				586	Gca-Aca	Ala-196-Thr	(NSY)
CBS1483_Sc15-Sc11_polished_pilon	371198	C	T	0.32903225806451614	gene	YOR022C		Probable phospholipase YOR022C, mitochondrial (Saccharomyces cerevisiae (strain ATCC 204508 / S288c)),trans_orient				229	Gtt-Att	Val-77-Ile	(NSY)
CBS1483_Sc15-Sc11_polished_pilon	371249	T	C	0.32894736842105265	gene	YOR022C		Probable phospholipase YOR022C, mitochondrial (Saccharomyces cerevisiae (strain ATCC 204508 / S288c)),trans_orient				178	Aat-Gat	Asn-60-Asp	(NSY)
CBS1483_Sc15-Sc11_polished_pilon	371901	T	C	0.3146067415730337	gene	YOR023C	AHC1	Protein AHC1 (Saccharomyces cerevisiae (strain ATCC 204508 / S288c)),trans_orient				1381	Aat-Gat	Asn-461-Asp	(NSY)
CBS1483_Sc15-Sc11_polished_pilon	371954	T	C	0.30526315789473685	gene	YOR023C	AHC1	Protein AHC1 (Saccharomyces cerevisiae (strain ATCC 204508 / S288c)),trans_orient				1328	cAt-cGt	His-443-Arg	(NSY)
CBS1483_Sc15-Sc11_polished_pilon	372263	A	G	0.3466666666666667	gene	YOR023C	AHC1	Protein AHC1 (Saccharomyces cerevisiae (strain ATCC 204508 / S288c)),trans_orient				1019	cTa-cCa	Leu-340-Pro	(NSY)
CBS1483_Sc15-Sc11_polished_pilon	377420	G	A	0.2857142857142857	gene	YOR027W	STI1	Heat shock protein STI1 (Saccharomyces cerevisiae (strain ATCC 204508 / S288c)),trans_orient				799	Gcc-Acc	Ala-267-Thr	(NSY)
CBS1483_Sc15-Sc11_polished_pilon	379433	G	C	0.29375	gene	YOR028C	CIN5	AP-1-like transcription factor YAP4 (Saccharomyces cerevisiae (strain ATCC 204508 / S288c)),trans_orient				458	cCc-cGc	Pro-153-Arg	(NSY)
CBS1483_Sc15-Sc11_polished_pilon	379517	T	C	0.33516483516483514	gene	YOR028C	CIN5	AP-1-like transcription factor YAP4 (Saccharomyces cerevisiae (strain ATCC 204508 / S288c)),trans_orient				374	tAc-tGc	Tyr-125-Cys	(NSY)
CBS1483_Sc15-Sc11_polished_pilon	398089	A	T	0.30857142857142855	gene	YOR037W	CYC2	Cytochrome c mitochondrial import factor CYC2 (Saccharomyces cerevisiae (strain ATCC 204508 / S288c)),trans_orient				1468	Att-Ttt	Ile-490-Phe	(NSY)
CBS1483_Sc15-Sc11_polished_pilon	418973	A	C	0.3916083916083916	gene	YOR049C	RSB1	Sphingoid long-chain base transporter RSB1 (Saccharomyces cerevisiae (strain ATCC 204508 / S288c)),trans_orient				568	Tta-Gta	Leu-190-Val	(NSY)
CBS1483_Sc15-Sc11_polished_pilon	426613	C	A	0.29591836734693877	gene	YOR056C	NOB1	20S-pre-rRNA D-site endonuclease NOB1 (Saccharomyces cerevisiae (strain ATCC 204508 / S288c)),trans_orient				645	gaG-gaT	Glu-215-Asp	(NSY)
CBS1483_Sc15-Sc11_polished_pilon	435776	A	C	0.27439024390243905	gene	YOR059C		Putative lipase YOR059C (Saccharomyces cerevisiae (strain ATCC 204508 / S288c)),trans_orient				462	atT-atG	Ile-154-Met	(NSY)
CBS1483_Sc15-Sc11_polished_pilon	595371	C	T	0.43352601156069365	gene	YOR144C	ELG1	Telomere length regulation protein ELG1 (Saccharomyces cerevisiae (strain ATCC 204508 / S288c)),trans_orient				41	aGt-aAt	Ser-14-Asn	(NSY)
CBS1483_Sc15-Sc11_polished_pilon	612360	A	C	0.3615819209039548	gene	YOR153W	PDR5	Pleiotropic ABC efflux transporter of multiple drugs (Saccharomyces cerevisiae (strain ATCC 204508 / S288c)),trans_orient				2213	aAa-aCa	Lys-738-Thr	(NSY)
CBS1483_Sc15-Sc11_polished_pilon	648448	G	A	0.3282828282828283	gene	YOR173W	DCS2	Protein DCS2 (Saccharomyces cerevisiae (strain ATCC 204508 / S288c)),trans_orient				865	Gta-Ata	Val-289-Ile	(NSY)
CBS1483_Sc15-Sc11_polished_pilon	653465	G	A	0.3402777777777778	gene	YOR176W	HEM15	Ferrochelatase, mitochondrial (Saccharomyces cerevisiae (strain ATCC 204508 / S288c)),trans_orient				743	tGc-tAc	Cys-248-Tyr	(NSY)
CBS1483_Sc15-Sc11_polished_pilon	684422	G	A	0.34408602150537637	gene	YOR191W	ULS1	ATP-dependent helicase ULS1 (Saccharomyces cerevisiae (strain ATCC 204508 / S288c)),trans_orient				1991	aGt-aAt	Ser-664-Asn	(NSY)
CBS1483_Sc15-Sc11_polished_pilon	694566	T	C	0.417910447761194	gene	YOR193W	PEX27	Peroxisomal membrane protein PEX27 (Saccharomyces cerevisiae (strain ATCC 204508 / S288c)),trans_orient				719	aTt-aCt	Ile-240-Thr	(NSY)
CBS1483_Sc15-Sc11_polished_pilon	740968	A	T	0.29411764705882354	gene	YOR221C	MCT1	Malonyl CoA-acyl carrier protein transacylase, mitochondrial (Saccharomyces cerevisiae (strain ATCC 204508 / S288c)),trans_orient				8	cTa-cAa	Leu-3-Gln	(NSY)
CBS1483_Sc15-Sc11_polished_pilon	750338	A	G	0.36257309941520466	gene	YOR228C		Uncharacterized protein YOR228C (Saccharomyces cerevisiae (strain ATCC 204508 / S288c)),trans_orient				863	tTc-tCc	Phe-288-Ser	(NSY)
CBS1483_Sc15-Sc11_polished_pilon	792663	T	G	0.28654970760233917	gene	YOR256C	TRE2	Putative zinc metalloprotease TRE2 (Saccharomyces cerevisiae (strain ATCC 204508 / S288c)),trans_orient				1430	aAa-aCa	Lys-477-Thr	(NSY)
CBS1483_Sc15-Sc11_polished_pilon	879895	T	C	0.48717948717948717	gene	YOR310C	NOP58	Nucleolar protein 58 (Saccharomyces cerevisiae (strain ATCC 204508 / S288c)),trans_orient				1478	aAg-aGg	Lys-493-Arg	(NSY)
CBS1483_Sc15-Sc11_polished_pilon	879945	G	T	0.39790575916230364	gene	YOR310C	NOP58	Nucleolar protein 58 (Saccharomyces cerevisiae (strain ATCC 204508 / S288c)),trans_orient				1428	gaC-gaA	Asp-476-Glu	(NSY)
CBS1483_Sc15-Sc11_polished_pilon	1017896	C	T	0.37142857142857144	gene	YOR370C	MRS6	Rab proteins geranylgeranyltransferase component A (Saccharomyces cerevisiae (strain ATCC 204508 / S288c)),trans_orient				1028	aGt-aAt	Ser-343-Asn	(NSY)
CBS1483_Sc16_polished_pilon	79527	A	G	0.47717842323651455	gene	YPL249C	GYP5	GTPase-activating protein GYP5 (Saccharomyces cerevisiae (strain ATCC 204508 / S288c)),trans_orient				566	aTg-aCg	Met-189-Thr	(NSY)
CBS1483_Sc16_polished_pilon	79625	G	C	0.48717948717948717	gene	YPL249C	GYP5	GTPase-activating protein GYP5 (Saccharomyces cerevisiae (strain ATCC 204508 / S288c)),trans_orient				468	gaC-gaG	Asp-156-Glu	(NSY)
CBS1483_Sc16_polished_pilon	79890	T	C	0.47533632286995514	gene	YPL249C	GYP5	GTPase-activating protein GYP5 (Saccharomyces cerevisiae (strain ATCC 204508 / S288c)),trans_orient				203	gAc-gGc	Asp-68-Gly	(NSY)
CBS1483_Sc16_polished_pilon	79921	C	T	0.4479638009049774	gene	YPL249C	GYP5	GTPase-activating protein GYP5 (Saccharomyces cerevisiae (strain ATCC 204508 / S288c)),trans_orient				172	Gaa-Aaa	Glu-58-Lys	(NSY)
CBS1483_Sc16_polished_pilon	80648	C	T	0.44921875	gene	YPL248C	GAL4	Regulatory protein GAL4 (Saccharomyces cerevisiae (strain ATCC 204508 / S288c)),trans_orient				2236	Gta-Ata	Val-746-Ile	(NSY)
CBS1483_Sc16_polished_pilon	80728	C	T	0.4732510288065844	gene	YPL248C	GAL4	Regulatory protein GAL4 (Saccharomyces cerevisiae (strain ATCC 204508 / S288c)),trans_orient				2156	aGt-aAt	Ser-719-Asn	(NSY)
CBS1483_Sc16_polished_pilon	81151	G	A	0.46846846846846846	gene	YPL248C	GAL4	Regulatory protein GAL4 (Saccharomyces cerevisiae (strain ATCC 204508 / S288c)),trans_orient				1733	tCa-tTa	Ser-578-Leu	(NSY)
CBS1483_Sc16_polished_pilon	81203	C	T	0.47555555555555556	gene	YPL248C	GAL4	Regulatory protein GAL4 (Saccharomyces cerevisiae (strain ATCC 204508 / S288c)),trans_orient				1681	Gct-Act	Ala-561-Thr	(NSY)
CBS1483_Sc16_polished_pilon	81271	A	G	0.45701357466063347	gene	YPL248C	GAL4	Regulatory protein GAL4 (Saccharomyces cerevisiae (strain ATCC 204508 / S288c)),trans_orient				1613	gTa-gCa	Val-538-Ala	(NSY)
CBS1483_Sc16_polished_pilon	81979	T	C	0.4846938775510204	gene	YPL248C	GAL4	Regulatory protein GAL4 (Saccharomyces cerevisiae (strain ATCC 204508 / S288c)),trans_orient				1109	aAt-aGt	Asn-370-Ser	(NSY)
CBS1483_Sc16_polished_pilon	82491	T	G	0.5	gene	YPL248C	GAL4	Regulatory protein GAL4 (Saccharomyces cerevisiae (strain ATCC 204508 / S288c)),trans_orient				597	gaA-gaC	Glu-199-Asp	(NSY)
CBS1483_Sc16_polished_pilon	82627	T	C	0.48325358851674644	gene	YPL248C	GAL4	Regulatory protein GAL4 (Saccharomyces cerevisiae (strain ATCC 204508 / S288c)),trans_orient				461	cAt-cGt	His-154-Arg	(NSY)
CBS1483_Sc16_polished_pilon	84326	T	C	0.29767441860465116	gene	YPL247C		WD repeat-containing protein YPL247C (Saccharomyces cerevisiae (strain ATCC 204508 / S288c)),trans_orient				602	cAg-cGg	Gln-201-Arg	(NSY)
CBS1483_Sc16_polished_pilon	86320	T	C	0.4461538461538462	gene	YPL245W		Uncharacterized protein YPL245W (Saccharomyces cerevisiae (strain ATCC 204508 / S288c)),trans_orient				16	Tca-Cca	Ser-6-Pro	(NSY)
CBS1483_Sc16_polished_pilon	87777	T	G	0.30798479087452474	gene	YPL244C	HUT1	UDP-galactose transporter homolog 1 (Saccharomyces cerevisiae (strain ATCC 204508 / S288c)),trans_orient				976	Atc-Ctc	Ile-326-Leu	(NSY)
CBS1483_Sc16_polished_pilon	88585	T	C	0.2594594594594595	gene	YPL244C	HUT1	UDP-galactose transporter homolog 1 (Saccharomyces cerevisiae (strain ATCC 204508 / S288c)),trans_orient				168	atA-atG	Ile-56-Met	(NSY)
CBS1483_Sc16_polished_pilon	88611	T	A	0.25396825396825395	gene	YPL244C	HUT1	UDP-galactose transporter homolog 1 (Saccharomyces cerevisiae (strain ATCC 204508 / S288c)),trans_orient				142	Acc-Tcc	Thr-48-Ser	(NSY)
CBS1483_Sc16_polished_pilon	93507	T	C	0.4511627906976744	gene	YPL242C	IQG1	Ras GTPase-activating-like protein IQG1 (Saccharomyces cerevisiae (strain ATCC 204508 / S288c)),trans_orient				2314	Aag-Gag	Lys-772-Glu	(NSY)
CBS1483_Sc16_polished_pilon	93848	A	T	0.3583815028901734	gene	YPL242C	IQG1	Ras GTPase-activating-like protein IQG1 (Saccharomyces cerevisiae (strain ATCC 204508 / S288c)),trans_orient				1973	aTt-aAt	Ile-658-Asn	(NSY)
CBS1483_Sc16_polished_pilon	94856	A	G	0.34782608695652173	gene	YPL242C	IQG1	Ras GTPase-activating-like protein IQG1 (Saccharomyces cerevisiae (strain ATCC 204508 / S288c)),trans_orient				965	gTt-gCt	Val-322-Ala	(NSY)
CBS1483_Sc16_polished_pilon	94929	C	T	0.39215686274509803	gene	YPL242C	IQG1	Ras GTPase-activating-like protein IQG1 (Saccharomyces cerevisiae (strain ATCC 204508 / S288c)),trans_orient				892	Gtt-Att	Val-298-Ile	(NSY)
CBS1483_Sc16_polished_pilon	410846	G	A	0.45	gene	YPL076W	GPI2	Phosphatidylinositol N-acetylglucosaminyltransferase GPI2 subunit (Saccharomyces cerevisiae (strain ATCC 204508 / S288c)),trans_orient				38	aGa-aAa	Arg-13-Lys	(NSY)
CBS1483_Sc16_polished_pilon	410908	A	G	0.47	gene	YPL076W	GPI2	Phosphatidylinositol N-acetylglucosaminyltransferase GPI2 subunit (Saccharomyces cerevisiae (strain ATCC 204508 / S288c)),trans_orient				100	Act-Gct	Thr-34-Ala	(NSY)
CBS1483_Sc16_polished_pilon	410969	C	T	0.49473684210526314	gene	YPL076W	GPI2	Phosphatidylinositol N-acetylglucosaminyltransferase GPI2 subunit (Saccharomyces cerevisiae (strain ATCC 204508 / S288c)),trans_orient				161	tCg-tTg	Ser-54-Leu	(NSY)
CBS1483_Sc16_polished_pilon	410990	A	G	0.4642857142857143	gene	YPL076W	GPI2	Phosphatidylinositol N-acetylglucosaminyltransferase GPI2 subunit (Saccharomyces cerevisiae (strain ATCC 204508 / S288c)),trans_orient				182	cAa-cGa	Gln-61-Arg	(NSY)
CBS1483_Sc16_polished_pilon	413401	C	A	0.4444444444444444	gene	YPL075W	GCR1	Glycolytic genes transcriptional activator GCR1 (Saccharomyces cerevisiae (strain ATCC 204508 / S288c)),trans_orient				212	tCc-tAc	Ser-71-Tyr	(NSY)
CBS1483_Sc16_polished_pilon	414866	T	C	0.472	gene	YPL075W	GCR1	Glycolytic genes transcriptional activator GCR1 (Saccharomyces cerevisiae (strain ATCC 204508 / S288c)),trans_orient				1019	aTa-aCa	Ile-340-Thr	(NSY)
CBS1483_Sc16_polished_pilon	415505	T	C	0.48598130841121495	gene	YPL075W	GCR1	Glycolytic genes transcriptional activator GCR1 (Saccharomyces cerevisiae (strain ATCC 204508 / S288c)),trans_orient				1658	cTg-cCg	Leu-553-Pro	(NSY)
CBS1483_Sc16_polished_pilon	416233	A	G	0.411214953271028	gene	YPL074W	YTA6	Probable 26S protease subunit YTA6 (Saccharomyces cerevisiae (strain ATCC 204508 / S288c)),trans_orient				115	Agc-Ggc	Ser-39-Gly	(NSY)
CBS1483_Sc16_polished_pilon	416807	G	A	0.46875	gene	YPL074W	YTA6	Probable 26S protease subunit YTA6 (Saccharomyces cerevisiae (strain ATCC 204508 / S288c)),trans_orient				689	cGt-cAt	Arg-230-His	(NSY)
CBS1483_Sc16_polished_pilon	416902	A	G	0.4943820224719101	gene	YPL074W	YTA6	Probable 26S protease subunit YTA6 (Saccharomyces cerevisiae (strain ATCC 204508 / S288c)),trans_orient				784	Ata-Gta	Ile-262-Val	(NSY)
CBS1483_Sc16_polished_pilon	417412	A	G	0.3769230769230769	gene	YPL074W	YTA6	Probable 26S protease subunit YTA6 (Saccharomyces cerevisiae (strain ATCC 204508 / S288c)),trans_orient				407	aAt-aGt	Asn-136-Ser	(NSY)
CBS1483_Sc16_polished_pilon	419519	A	G	0.42857142857142855	gene	YPL072W	UBP16	Ubiquitin carboxyl-terminal hydrolase 16 (Saccharomyces cerevisiae (strain ATCC 204508 / S288c)),trans_orient				653	tAc-tGc	Tyr-218-Cys	(NSY)
CBS1483_Sc16_polished_pilon	420738	T	C	0.45161290322580644	gene	YPL071C		Uncharacterized protein YPL071C (Saccharomyces cerevisiae (strain ATCC 204508 / S288c)),trans_orient				133	Aat-Gat	Asn-45-Asp	(NSY)
CBS1483_Sc16_polished_pilon	421898	G	A	0.4745762711864407	gene	YPL070W	MUK1	Protein MUK1 (Saccharomyces cerevisiae (strain ATCC 204508 / S288c)),trans_orient				474	atG-atA	Met-158-Ile	(NSY)
CBS1483_Sc16_polished_pilon	422178	A	G	0.4434782608695652	gene	YPL070W	MUK1	Protein MUK1 (Saccharomyces cerevisiae (strain ATCC 204508 / S288c)),trans_orient				754	Aat-Gat	Asn-252-Asp	(NSY)
CBS1483_Sc16_polished_pilon	422305	T	C	0.4473684210526316	gene	YPL070W	MUK1	Protein MUK1 (Saccharomyces cerevisiae (strain ATCC 204508 / S288c)),trans_orient				881	cTg-cCg	Leu-294-Pro	(NSY)
CBS1483_Sc16_polished_pilon	425298	T	C	0.4883720930232558	gene	YPL068C		Uncharacterized protein YPL068C (Saccharomyces cerevisiae (strain ATCC 204508 / S288c)),trans_orient				143	aAt-aGt	Asn-48-Ser	(NSY)
CBS1483_Sc16_polished_pilon	426789	C	T	0.4782608695652174	gene	YPL066W		Uncharacterized protein YPL066W (Saccharomyces cerevisiae (strain ATCC 204508 / S288c)),trans_orient				215	aCc-aTc	Thr-72-Ile	(NSY)
CBS1483_Sc16_polished_pilon	427263	G	C	0.4948453608247423	gene	YPL066W		Uncharacterized protein YPL066W (Saccharomyces cerevisiae (strain ATCC 204508 / S288c)),trans_orient				689	cGg-cCg	Arg-230-Pro	(NSY)
CBS1483_Sc16_polished_pilon	427623	A	G	0.4830508474576271	gene	YPL066W		Uncharacterized protein YPL066W (Saccharomyces cerevisiae (strain ATCC 204508 / S288c)),trans_orient				1049	aAt-aGt	Asn-350-Ser	(NSY)
CBS1483_Sc16_polished_pilon	433415	G	A	0.3655913978494624	gene	YPL061W	ALD6	Magnesium-activated aldehyde dehydrogenase, cytosolic (Saccharomyces cerevisiae (strain ATCC 204508 / S288c)),trans_orient				487	Gtc-Atc	Val-163-Ile	(NSY)
CBS1483_Sc16_polished_pilon	434949	C	T	0.43564356435643564	gene	YPL061W	ALD6	Magnesium-activated aldehyde dehydrogenase, cytosolic (Saccharomyces cerevisiae (strain ATCC 204508 / S288c)),trans_orient				1519	Ctt-Ttt	Leu-507-Phe	(NSY)
CBS1483_Sc16_polished_pilon	436045	A	T	0.5	gene	YPL061W	ALD6	Magnesium-activated aldehyde dehydrogenase, cytosolic (Saccharomyces cerevisiae (strain ATCC 204508 / S288c)),trans_orient				2527	Aca-Tca	Thr-843-Ser	(NSY)
CBS1483_Sc16_polished_pilon	456272	A	G	0.45161290322580644	gene	YPL049C	DIG1	Down-regulator of invasive growth 1 (Saccharomyces cerevisiae (strain ATCC 204508 / S288c)),trans_orient				1216	Tca-Cca	Ser-406-Pro	(NSY)
CBS1483_Sc16_polished_pilon	498744	G	A	0.4639175257731959	gene	YPL023C	MET12	Methylenetetrahydrofolate reductase 1 (Saccharomyces cerevisiae (strain ATCC 204508 / S288c)),trans_orient				1163	tCt-tTt	Ser-388-Phe	(NSY)
CBS1483_Sc16_polished_pilon	499531	G	A	0.47706422018348627	gene	YPL023C	MET12	Methylenetetrahydrofolate reductase 1 (Saccharomyces cerevisiae (strain ATCC 204508 / S288c)),trans_orient				376	Cct-Tct	Pro-126-Ser	(NSY)
CBS1483_Sc16_polished_pilon	500620	A	G	0.4396551724137931	gene	YPL022W	RAD1	DNA repair protein RAD1 (Saccharomyces cerevisiae (strain ATCC 204508 / S288c)),trans_orient				331	Ata-Gta	Ile-111-Val	(NSY)
CBS1483_Sc16_polished_pilon	502230	G	A	0.4824561403508772	gene	YPL022W	RAD1	DNA repair protein RAD1 (Saccharomyces cerevisiae (strain ATCC 204508 / S288c)),trans_orient				1873	Gct-Act	Ala-625-Thr	(NSY)
CBS1483_Sc16_polished_pilon	510549	T	C	0.4953271028037383	gene	YPL019C	VTC3	Vacuolar transporter chaperone 3 (Saccharomyces cerevisiae (strain ATCC 204508 / S288c)),trans_orient				61	Aac-Gac	Asn-21-Asp	(NSY)
CBS1483_Sc16_polished_pilon	513423	T	C	0.43037974683544306	gene	YPL017C	IRC15	Increased recombination centers protein 15 (Saccharomyces cerevisiae (strain ATCC 204508 / S288c)),trans_orient				376	Atg-Gtg	Met-126-Val	(NSY)
CBS1483_Sc16_polished_pilon	514619	A	C	0.37962962962962965	gene	YPL016W	SWI1	SWI/SNF chromatin-remodeling complex subunit SWI1 (Saccharomyces cerevisiae (strain ATCC 204508 / S288c)),trans_orient				50	aAt-aCt	Asn-17-Thr	(NSY)
CBS1483_Sc16_polished_pilon	514921	A	G	0.4956521739130435	gene	YPL016W	SWI1	SWI/SNF chromatin-remodeling complex subunit SWI1 (Saccharomyces cerevisiae (strain ATCC 204508 / S288c)),trans_orient				352	Att-Gtt	Ile-118-Val	(NSY)
CBS1483_Sc16_polished_pilon	515290	A	G	0.4444444444444444	gene	YPL016W	SWI1	SWI/SNF chromatin-remodeling complex subunit SWI1 (Saccharomyces cerevisiae (strain ATCC 204508 / S288c)),trans_orient				721	Agt-Ggt	Ser-241-Gly	(NSY)
CBS1483_Sc16_polished_pilon	515599	C	A	0.4880952380952381	gene	YPL016W	SWI1	SWI/SNF chromatin-remodeling complex subunit SWI1 (Saccharomyces cerevisiae (strain ATCC 204508 / S288c)),trans_orient				1030	Cag-Aag	Gln-344-Lys	(NSY)
CBS1483_Sc16_polished_pilon	516881	A	G	0.4444444444444444	gene	YPL016W	SWI1	SWI/SNF chromatin-remodeling complex subunit SWI1 (Saccharomyces cerevisiae (strain ATCC 204508 / S288c)),trans_orient				2312	cAa-cGa	Gln-771-Arg	(NSY)
CBS1483_Sc16_polished_pilon	519475	C	T	0.4074074074074074	gene	YPL015C	HST2	NAD-dependent protein deacetylase HST2 (Saccharomyces cerevisiae (strain ATCC 204508 / S288c)),trans_orient				578	gGt-gAt	Gly-193-Asp	(NSY)
CBS1483_Sc16_polished_pilon	522358	A	G	0.42857142857142855	gene	YPL012W	RRP12	Ribosomal RNA-processing protein 12 (Saccharomyces cerevisiae (strain ATCC 204508 / S288c)),trans_orient				1193	gAc-gGc	Asp-398-Gly	(NSY)
CBS1483_Sc16_polished_pilon	523790	A	T	0.4351851851851852	gene	YPL012W	RRP12	Ribosomal RNA-processing protein 12 (Saccharomyces cerevisiae (strain ATCC 204508 / S288c)),trans_orient				2096	tAc-tTc	Tyr-699-Phe	(NSY)
CBS1483_Sc16_polished_pilon	524730	C	G	0.4666666666666667	gene	YPL012W	RRP12	Ribosomal RNA-processing protein 12 (Saccharomyces cerevisiae (strain ATCC 204508 / S288c)),trans_orient				3036	gaC-gaG	Asp-1012-Glu	(NSY)
CBS1483_Sc16_polished_pilon	526200	T	G	0.49137931034482757	gene	YPL012W	RRP12	Ribosomal RNA-processing protein 12 (Saccharomyces cerevisiae (strain ATCC 204508 / S288c)),trans_orient				4506	aaT-aaG	Asn-1502-Lys	(NSY)
CBS1483_Sc16_polished_pilon	529574	T	C	0.4574468085106383	gene	YPL009C	TAE2	Translation-associated element 2 (Saccharomyces cerevisiae (strain ATCC 204508 / S288c)),trans_orient				2260	Aac-Gac	Asn-754-Asp	(NSY)
CBS1483_Sc16_polished_pilon	529835	C	T	0.46534653465346537	gene	YPL009C	TAE2	Translation-associated element 2 (Saccharomyces cerevisiae (strain ATCC 204508 / S288c)),trans_orient				1999	Gaa-Aaa	Glu-667-Lys	(NSY)
CBS1483_Sc16_polished_pilon	529850	C	T	0.34375	gene	YPL009C	TAE2	Translation-associated element 2 (Saccharomyces cerevisiae (strain ATCC 204508 / S288c)),trans_orient				1984	Gaa-Aaa	Glu-662-Lys	(NSY)
CBS1483_Sc16_polished_pilon	529871	G	C	0.38666666666666666	gene	YPL009C	TAE2	Translation-associated element 2 (Saccharomyces cerevisiae (strain ATCC 204508 / S288c)),trans_orient				1963	Cat-Gat	His-655-Asp	(NSY)
CBS1483_Sc16_polished_pilon	531058	G	C	0.48717948717948717	gene	YPL009C	TAE2	Translation-associated element 2 (Saccharomyces cerevisiae (strain ATCC 204508 / S288c)),trans_orient				962	aCt-aGt	Thr-321-Ser	(NSY)
CBS1483_Sc16_polished_pilon	531629	T	C	0.4954128440366973	gene	YPL009C	TAE2	Translation-associated element 2 (Saccharomyces cerevisiae (strain ATCC 204508 / S288c)),trans_orient				391	Att-Gtt	Ile-131-Val	(NSY)
CBS1483_Sc16_polished_pilon	532878	T	A	0.3706896551724138	gene	YPL008W	CHL1	ATP-dependent RNA helicase CHL1 (Saccharomyces cerevisiae (strain ATCC 204508 / S288c)),trans_orient				411	caT-caA	His-137-Gln	(NSY)
CBS1483_Sc16_polished_pilon	533014	G	A	0.4424778761061947	gene	YPL008W	CHL1	ATP-dependent RNA helicase CHL1 (Saccharomyces cerevisiae (strain ATCC 204508 / S288c)),trans_orient				547	Gca-Aca	Ala-183-Thr	(NSY)
CBS1483_Sc16_polished_pilon	533074	A	G	0.4444444444444444	gene	YPL008W	CHL1	ATP-dependent RNA helicase CHL1 (Saccharomyces cerevisiae (strain ATCC 204508 / S288c)),trans_orient				607	Ata-Gta	Ile-203-Val	(NSY)
CBS1483_Sc16_polished_pilon	534969	A	G	0.48598130841121495	gene	YPL008W	CHL1	ATP-dependent RNA helicase CHL1 (Saccharomyces cerevisiae (strain ATCC 204508 / S288c)),trans_orient				1649	cAa-cGa	Gln-550-Arg	(NSY)
CBS1483_Sc16_polished_pilon	535683	A	T	0.4528301886792453	gene	YPL007C	TFC8	Transcription factor tau 60 kDa subunit (Saccharomyces cerevisiae (strain ATCC 204508 / S288c)),trans_orient				863	tTc-tAc	Phe-288-Tyr	(NSY)
CBS1483_Sc16_polished_pilon	536402	C	T	0.43859649122807015	gene	YPL007C	TFC8	Transcription factor tau 60 kDa subunit (Saccharomyces cerevisiae (strain ATCC 204508 / S288c)),trans_orient				440	aGt-aAt	Ser-147-Asn	(NSY)
CBS1483_Sc16_polished_pilon	536783	C	G	0.4957983193277311	gene	YPL007C	TFC8	Transcription factor tau 60 kDa subunit (Saccharomyces cerevisiae (strain ATCC 204508 / S288c)),trans_orient				59	tGc-tCc	Cys-20-Ser	(NSY)
CBS1483_Sc16_polished_pilon	536802	A	C	0.4827586206896552	gene	YPL007C	TFC8	Transcription factor tau 60 kDa subunit (Saccharomyces cerevisiae (strain ATCC 204508 / S288c)),trans_orient				40	Ttt-Gtt	Phe-14-Val	(NSY)
CBS1483_Sc16_polished_pilon	538863	G	T	0.4827586206896552	gene	YPL006W	NCR1	Niemann-Pick type C-related protein 1 (Saccharomyces cerevisiae (strain ATCC 204508 / S288c)),trans_orient				292	Gat-Tat	Asp-98-Tyr	(NSY)
CBS1483_Sc16_polished_pilon	540779	A	G	0.49523809523809526	gene	YPL006W	NCR1	Niemann-Pick type C-related protein 1 (Saccharomyces cerevisiae (strain ATCC 204508 / S288c)),trans_orient				2208	atA-atG	Ile-736-Met	(NSY)
CBS1483_Sc16_polished_pilon	543836	C	T	0.4666666666666667	gene	YPL004C	LSP1	Sphingolipid long chain base-responsive protein LSP1 (Saccharomyces cerevisiae (strain ATCC 204508 / S288c)),trans_orient				964	Gtc-Atc	Val-322-Ile	(NSY)
CBS1483_Sc16_polished_pilon	545660	T	C	0.4489795918367347	gene	YPL003W	ULA1	NEDD8-activating enzyme E1 regulatory subunit (Saccharomyces cerevisiae (strain ATCC 204508 / S288c)),trans_orient				566	aTa-aCa	Ile-189-Thr	(NSY)
CBS1483_Sc16_polished_pilon	554401	T	A	0.43119266055045874	gene	YPR003C		Putative sulfate transporter YPR003C (Saccharomyces cerevisiae (strain ATCC 204508 / S288c)),trans_orient				2098	Act-Tct	Thr-700-Ser	(NSY)
CBS1483_Sc16_polished_pilon	554546	A	C	0.4358974358974359	gene	YPR003C		Putative sulfate transporter YPR003C (Saccharomyces cerevisiae (strain ATCC 204508 / S288c)),trans_orient				1953	gaT-gaG	Asp-651-Glu	(NSY)
CBS1483_Sc16_polished_pilon	558900	A	T	0.4752475247524752	gene	YPR005C	HAL1	Halotolerance protein HAL1 (Saccharomyces cerevisiae (strain ATCC 204508 / S288c)),trans_orient				473	aTg-aAg	Met-158-Lys	(NSY)
CBS1483_Sc16_polished_pilon	562246	C	G	0.49019607843137253	gene	YPR007C	REC8	Meiotic recombination protein REC8 (Saccharomyces cerevisiae (strain ATCC 204508 / S288c)),trans_orient				514	Gaa-Caa	Glu-172-Gln	(NSY)
CBS1483_Sc16_polished_pilon	562409	C	G	0.47058823529411764	gene	YPR007C	REC8	Meiotic recombination protein REC8 (Saccharomyces cerevisiae (strain ATCC 204508 / S288c)),trans_orient				351	gaG-gaC	Glu-117-Asp	(NSY)
CBS1483_Sc16_polished_pilon	562418	A	C	0.4460431654676259	gene	YPR007C	REC8	Meiotic recombination protein REC8 (Saccharomyces cerevisiae (strain ATCC 204508 / S288c)),trans_orient				342	ttT-ttG	Phe-114-Leu	(NSY)
CBS1483_Sc16_polished_pilon	562772	T	C	0.4065040650406504	gene	YPR007C	REC8	Meiotic recombination protein REC8 (Saccharomyces cerevisiae (strain ATCC 204508 / S288c)),trans_orient				83	aAt-aGt	Asn-28-Ser	(NSY)
CBS1483_Sc16_polished_pilon	562841	A	G	0.4017094017094017	gene	YPR007C	REC8	Meiotic recombination protein REC8 (Saccharomyces cerevisiae (strain ATCC 204508 / S288c)),trans_orient				14	tTc-tCc	Phe-5-Ser	(NSY)
CBS1483_Sc16_polished_pilon	562844	T	A	0.4117647058823529	gene	YPR007C	REC8	Meiotic recombination protein REC8 (Saccharomyces cerevisiae (strain ATCC 204508 / S288c)),trans_orient				11	aAa-aTa	Lys-4-Ile	(NSY)
CBS1483_Sc16_polished_pilon	563127	A	G	0.3829787234042553	gene	YPR007C	REC8	Meiotic recombination protein REC8 (Saccharomyces cerevisiae (strain ATCC 204508 / S288c)),trans_orient				854	aTa-aCa	Ile-285-Thr	(NSY)
[truncated: 4,963 more rows]
[truncated: 11 more columns]

## Sheet: Additional File 1G
Additional file 1F: ORFs with copy number deviating from the copy number of surrounding sequences in CBS1483. For each ORF, the copy number was estimated based on sequencing coverage and compared to the copy number of the chromosome. ORFs with significantly different copy number are shown (p<0,05).
[truncated: 214 more rows]

[truncated: 1 more sheets: Additional File 1H]
